# Supplementary material for: Adhatoda Vasica attenuates inflammatory and hypoxic responses in preclinical mouse models: potential for repurposing in COVID-19-like conditions
Source: Respir Res. 2021 Apr 6;22:99. doi: 10.1186/s12931-021-01698-9 (PMC8022127; doi:10.1186/s12931-021-01698-9)
Supplement: Supplementary file 2 — Additional file 2. Gene expression raw data (in excel format). [file 12931_2021_1698_MOESM2_ESM.xlsx]

## Sheet: AV-D2 vs vehicle
Transcript Cluster ID	D2 Bi-weight Avg Signal (log2)	Vehicle Bi-weight Avg Signal (log2)	D2 Standard Deviation	Vehicle Standard Deviation	Fold Change (linear) (D2 vs. Vehicle)	ANOVA p-value (D2 vs. Vehicle)	FDR p-value (D2 vs. Vehicle)	Gene Symbol	Description	Chromosome	Genomic Position	Strand	Public Gene IDs	Group	TC Comment
TC0100001790.mm.1	6.87	6.62	0.42	0.42	1.19	0.747403	0.99999			chr1	185537336 - 185988795	+		Other
TC0100002460.mm.1	2.87	3.13	0.33	0.3	-1.19	0.722013	0.99999			chr1	63980973 - 63984483	-		Other
TC0300000922.mm.1	9.31	9.22	0.43	0.6	1.07	0.987845	0.99999			chr3	96080596 - 96148402	+		Other
TC0300002867.mm.1	7.15	6.9	0.37	0.48	1.19	0.888361	0.99999			chr3	122913070 - 122919360	-		Other
TC0400002921.mm.1	9.68	9.48	0.44	0.6	1.14	0.937583	0.99999			chr4	81476309 - 81487013	-		Other
TC0500002656.mm.1	5.16	4.93	0.36	0.52	1.17	0.946872	0.99999			chr5	78929670 - 79515904	-		Other
TC0700004220.mm.1	11.08	10.9	0.34	0.58	1.13	0.963662	0.99999			chr7	121943060 - 121953464	-		Other
TC0800002804.mm.1	9.97	9.58	0.32	0.68	1.31	0.620997	0.99999			chr8	104494178 - 104609625	-		Other
TC0800002884.mm.1	2.25	2.47	0.08	0.15	-1.16	0.02866	0.99999			chr8	108470105 - 108667190	-		Other
TC0900001862.mm.1	2.65	2.79	0.18	0.26	-1.11	0.403774	0.99999			chr9	21168378 - 21226281	-		Other
TC0900003162.mm.1	2.51	2.69	0.5	0.22	-1.13	0.61247	0.99999			chr9	113951596 - 113993800	-		Other
TC1100000468.mm.1	9.74	9.59	0.3	0.58	1.11	0.934053	0.99999			chr11	46232135 - 46581905	+		Other
TC1100001314.mm.1	8.76	8.45	0.48	0.68	1.23	0.560927	0.99999			chr11	86415844 - 86520291	+		Other
TC1100002080.mm.1	13.26	13.18	0.17	0.2	1.06	0.82802	0.99999			chr11	3239902 - 3462990	-		Other
TC1100002623.mm.1	6.09	6.08	0.2	0.29	1.01	0.395148	0.99999			chr11	47739592 - 48074583	-		Other
TC1100004045.mm.1	2.61	2.62	0.22	0.13	-1	0.962273	0.99999			chr11	114344526 - 114749749	-		Other
TC1200000466.mm.1	6.62	6.22	0.33	0.31	1.32	0.145972	0.99999			chr12	55370695 - 55491306	+		Other
TC1200000577.mm.1	5.43	5.55	0.2	0.14	-1.09	0.934093	0.99999			chr12	69755319 - 70441834	+		Other
TC1200000942.mm.1	6.02	6.04	0.56	0.59	-1.01	0.548628	0.99999			chr12	91110229 - 91123337	+		Other
TC1200001697.mm.1	11.02	10.89	0.17	0.19	1.09	0.19035	0.99999			chr12	48219730 - 48301462	-		Other
TC1300001088.mm.1	5.58	5.84	0.23	0.46	-1.19	0.261291	0.99999			chr13	96490733 - 96491120	+		Other
TC1300002049.mm.1	7.16	7.34	0.34	0.23	-1.13	0.772644	0.99999			chr13	55132962 - 55133548	-		Other
TC1400001229.mm.1	2.06	2.23	0.18	0.25	-1.12	0.278886	0.99999			chr14	109460230 - 109490814	+		Other
TC1400001239.mm.1	2.45	2.38	0.19	0.05	1.05	0.441484	0.99999			chr14	112021430 - 112058438	+		Other
TC1400001733.mm.1	11.65	11.3	0.35	0.62	1.28	0.752077	0.99999			chr14	34645144 - 34653574	-		Other
TC1700001045.mm.1	2.8	2.91	0.16	0.5	-1.08	0.508098	0.99999			chr17	61317752 - 61358085	+		Other
TC1700001799.mm.1	8.79	8.57	0.38	0.46	1.17	0.572294	0.99999			chr17	30256457 - 30256535	-		Other
TC0100000001.mm.1	7.52	7.79	1.05	1.11	-1.21	0.715043	0.99999	Gm16088	predicted gene 16088; Novel DeoxyUTP pyrophosphatase/Aspartyl protease (EG545238) pseudogene	chr1	3054233 - 3054733	+	ENSMUST00000160944; OTTMUST00000074493	Pseudogene
TC0100000002.mm.1	3.91	3.92	0.29	0.18	-1.01	0.966104	0.99999			chr1	3073253 - 3074322	+		NonCoding
TC0100000003.mm.1	2.36	2.5	0.11	0.17	-1.1	0.085091	0.99999	Gm26206	predicted gene, 26206	chr1	3102016 - 3102125	+	ENSMUST00000082908	NonCoding
TC0100000004.mm.1	4.88	4.88	0.3	0.41	-1	0.803528	0.99999	Gm1992	predicted gene 1992; novel transcript, antisense to Xkr4	chr1	3466587 - 3513553	+	ENSMUST00000161581; OTTMUST00000065165	NonCoding
TC0100000005.mm.1	3.61	3.7	0.2	0.24	-1.07	0.870315	0.99999	Gm10568	predicted gene 10568	chr1	3680155 - 3681788	+	XR_140426	NonCoding
TC0100000006.mm.1	4.87	4.66	0.15	0.25	1.16	0.533007	0.99999			chr1	3879572 - 3908559	+		NonCoding
TC0100000007.mm.1	4.8	4.92	0.05	0.12	-1.08	0.162845	0.99999			chr1	4496212 - 4499502	+		NonCoding
TC0100000008.mm.1	11.15	11.15	0.32	0.31	-1	0.938188	0.99999	Gm22307	predicted gene, 22307	chr1	4529017 - 4529123	+	ENSMUST00000180019	NonCoding
TC0100000009.mm.1	5.03	5.04	0.16	0.3	-1.01	0.887588	0.99999			chr1	4785778 - 4786630	+		NonCoding
TC0100003860.mm.1	8.11	8.1	0.1	0.03	1	0.526262	0.99999	Lypla1	lysophospholipase 1	chr1	4807788 - 4848410	+	NM_008866; ENSMUST00000027036; ENSMUST00000115529; ENSMUST00000119612; ENSMUST00000131119; ENSMUST00000134384; ENSMUST00000137887; ENSMUST00000141278; ENSMUST00000150971; BC013536; BC052848; OTTMUST00000051162; OTTMUST00000051163; OTTMUST00000051164; OTTMUST00000051165; OTTMUST00000051167; OTTMUST00000051168; OTTMUST00000051169; OTTMUST00000051170; uc007afg.1; uc007afh.1	Complex
TC0100003861.mm.1	9.2	9.17	0.13	0.08	1.02	0.975094	0.99999	Tcea1	transcription elongation factor A (SII) 1	chr1	4857694 - 4897909	+	NM_001159750; NM_001159751; NM_011541; ENSMUST00000081551; ENSMUST00000165720; BC006022; BC061490; BC083127; OTTMUST00000111602; OTTMUST00000111603; uc007afi.2; uc011wht.1; uc011whu.1	Complex
TC0100000011.mm.1	5.37	5.53	0.25	0.29	-1.11	0.694045	0.99999			chr1	4905751 - 4906861	+		NonCoding
TC0100000012.mm.1	3.75	4.13	0.46	0.33	-1.31	0.469209	0.99999	Gm16041	predicted gene 16041; novel transcript	chr1	4970857 - 4976820	+	ENSMUST00000144339; OTTMUST00000072703	NonCoding
TC0100000013.mm.1	3.36	3.31	0.06	0.23	1.04	0.569016	0.99999	Gm17101	predicted gene 17101; heat shock protein 1 (chaperonin) (Hspd1) pseudogene	chr1	5063060 - 5064647	+	ENSMUST00000169520; OTTMUST00000092055	Pseudogene
TC0100000014.mm.1	8.05	8.02	0.13	0.11	1.02	0.883973	0.99999	Atp6v1h	ATPase, H+ transporting, lysosomal V1 subunit H	chr1	5083172 - 5162549	+	NM_133826; ENSMUST00000044369; BC009154; uc007afm.1; uc007afn.1	Coding
TC0100000015.mm.1	6.11	5.97	0.31	0.42	1.1	0.972777	0.99999			chr1	5156597 - 5158506	+		NonCoding
TC0100000016.mm.1	5.66	5.76	0.38	0.24	-1.07	0.904273	0.99999			chr1	5307739 - 5310017	+		NonCoding
TC0100000017.mm.1	3.67	3.61	0.22	0.33	1.04	0.881232	0.99999			chr1	5403547 - 5405578	+		NonCoding
TC0100000018.mm.1	4.98	4.82	0.14	0.27	1.12	0.789181	0.99999	Oprk1	opioid receptor, kappa 1	chr1	5588493 - 5606133	+	NM_001204371; NM_011011; ENSMUST00000027038; ENSMUST00000159083; ENSMUST00000160339; ENSMUST00000160777; BC116795; OTTMUST00000088255; OTTMUST00000088256; OTTMUST00000088257; OTTMUST00000088258; uc007afo.2; uc007afp.2; uc007afq.2	Complex
TC0100000019.mm.1	4.54	4.61	0.14	0.31	-1.05	0.158433	0.99999			chr1	5844962 - 5857806	+		NonCoding
TC0100000020.mm.1	3.4	3.25	0.3	0.82	1.11	0.678146	0.99999			chr1	5913256 - 5914517	+		NonCoding
TC0100000021.mm.1	8.27	8.36	0.12	0.16	-1.07	0.887896	0.99999	Rb1cc1	RB1-inducible coiled-coil 1	chr1	6206197 - 6276648	+	NM_009826; ENSMUST00000027040; ENSMUST00000159206; ENSMUST00000159349; ENSMUST00000159530; ENSMUST00000159656; ENSMUST00000159661; ENSMUST00000159802; ENSMUST00000159906; ENSMUST00000160062; ENSMUST00000160871; ENSMUST00000161183; ENSMUST00000161327; ENSMUST00000162210; ENSMUST00000162257; ENSMUST00000162418; ENSMUST00000162795; BC150774; OTTMUST00000084091; OTTMUST00000084094; OTTMUST00000084200…	Complex
TC0100000022.mm.1	6.8	6.51	0.14	0.14	1.22	0.040824	0.99999	Fam150a	family with sequence similarity 150, member A	chr1	6359331 - 6394731	+	NM_001195732; ENSMUST00000133144; uc007afv.2	Coding
TC0100000023.mm.1	4.01	4.02	0.1	0.21	-1.01	0.51744	0.99999	St18	suppression of tumorigenicity 18	chr1	6487231 - 6860940	+	NM_001244692; NM_001244693; NM_173868; NR_045188; NR_045189; ENSMUST00000043578; ENSMUST00000124167; ENSMUST00000126379; ENSMUST00000130338; ENSMUST00000131467; ENSMUST00000131494; ENSMUST00000132207; ENSMUST00000139756; ENSMUST00000139838; ENSMUST00000140079; ENSMUST00000142304; ENSMUST00000150761; ENSMUST00000151015; ENSMUST00000151281; ENSMUST00000155921; ENSMUST00000163727; BC118528; OTTMUST0…	Complex
TC0100000025.mm.1	3.62	3.84	0.43	0.42	-1.16	0.54376	0.99999			chr1	6762385 - 6764161	+		NonCoding
TC0100000026.mm.1	4.45	4.17	0.14	0.3	1.21	0.720546	0.99999			chr1	6797517 - 6799077	+		NonCoding
TC0100000027.mm.1	8.99	9.13	0.12	0.16	-1.1	0.675905	0.99999	Pcmtd1	protein-L-isoaspartate (D-aspartate) O-methyltransferase domain containing 1	chr1	7088920 - 7173628	+	NM_183028; ENSMUST00000061280; ENSMUST00000182114; ENSMUST00000182306; ENSMUST00000182388; ENSMUST00000182675; ENSMUST00000182823; ENSMUST00000182892; ENSMUST00000183204; BC052741; BC064801; BC110360; BC117941; OTTMUST00000113805; OTTMUST00000113808; OTTMUST00000113809; OTTMUST00000113810; OTTMUST00000113811; OTTMUST00000113813; OTTMUST00000113814; OTTMUST00000113815; uc007agb.1; uc007agc.1; uc00…	Complex
TC0100000028.mm.1	7.16	7.13	0.1	0.15	1.03	0.583541	0.99999			chr1	7121111 - 7122463	+		NonCoding
TC0100000029.mm.1	7.21	7.23	0.24	0.24	-1.02	0.677232	0.99999			chr1	7148110 - 7152137	+		NonCoding
TC0100000030.mm.1	7.67	7.63	0.09	0.22	1.03	0.688224	0.99999	Gm9826	predicted gene 9826	chr1	7177739 - 7179037	+	ENSMUST00000029124	Pseudogene
TC0100000031.mm.1	6.46	6.4	0.27	0.41	1.04	0.949388	0.99999	Gm23274	predicted gene, 23274	chr1	7265803 - 7265932	+	ENSMUST00000104056	NonCoding
TC0100000032.mm.1	3.75	3.71	0.47	0.66	1.03	0.954543	0.99999			chr1	7497968 - 7518149	+		NonCoding
TC0100000033.mm.1	3.61	3.62	0.39	0.69	-1.01	0.64786	0.99999			chr1	8527780 - 8531313	+		NonCoding
TC0100000034.mm.1	6.64	6.38	0.43	0.32	1.2	0.151002	0.99999	Gm24276	predicted gene, 24276	chr1	8816138 - 8816247	+	ENSMUST00000102181	NonCoding
TC0100000035.mm.1	4.15	4.28	0.48	0.46	-1.1	0.98963	0.99999			chr1	8950310 - 8952422	+		NonCoding
TC0100000036.mm.1	3.28	3.49	0.36	0.36	-1.15	0.854571	0.99999			chr1	9286922 - 9290180	+		NonCoding
TC0100000037.mm.1	3.27	3.37	0.37	0.22	-1.07	0.840061	0.99999	Gm24765	predicted gene, 24765	chr1	9458670 - 9458772	+	ENSMUST00000083691	NonCoding
TC0100000038.mm.1	7.23	7.19	0.12	0.09	1.03	0.672112	0.99999	Rrs1	RRS1 ribosome biogenesis regulator homolog (S. cerevisiae)	chr1	9545408 - 9547455	+	NM_021511; ENSMUST00000072079; BC003481; BC055925; uc007agk.2	Coding
TC0100000039.mm.1	7.7	7.73	0.09	0.07	-1.02	0.829193	0.99999	Adhfe1	alcohol dehydrogenase, iron containing, 1	chr1	9547948 - 9577970	+	NM_175236; NR_027664; ENSMUST00000027044; ENSMUST00000130927; ENSMUST00000144177; BC026584; OTTMUST00000053148; OTTMUST00000053149; OTTMUST00000053150; uc007agl.2; uc007agm.2	Complex
TC0100000040.mm.1	10.96	10.95	0.09	0.13	1.01	0.594969	0.99999	Gm6161	predicted gene 6161; heterogeneous nuclear ribonucleoprotein A3 (Hnrpa3) pseudogene	chr1	9574548 - 9575649	+	ENSMUST00000121942; OTTMUST00000051346	Pseudogene
TC0100000041.mm.1	5.63	5.52	0.16	0.18	1.08	0.646635	0.99999	3110035E14Rik	RIKEN cDNA 3110035E14 gene; novel protein (3110035E14Rik), probable orthologue of human chromosome 8 open reading frame 46 (C8orf46)	chr1	9601199 - 9627143	+	NM_178399; ENSMUST00000088666; BC066997; OTTMUST00000054142; uc007agp.1	Coding
TC0100000042.mm.1	3.97	4.15	0.29	0.15	-1.13	0.791538	0.99999			chr1	9639255 - 9640582	+		NonCoding
TC0100000043.mm.1	4.98	4.88	0.13	0.17	1.07	0.622673	0.99999	1700034P13Rik	RIKEN cDNA 1700034P13 gene	chr1	9747648 - 9791922	+	NR_040462; ENSMUST00000181358; ENSMUST00000181821; uc029qmu.1; uc029qmv.1	NonCoding
TC0100000044.mm.1	7.1	7.07	0.08	0.09	1.02	0.380872	0.99999	Sgk3	serum/glucocorticoid regulated kinase 3	chr1	9798130 - 9903827	+	NM_001037759; NM_133220; NM_177547; ENSMUST00000097826; ENSMUST00000166384; ENSMUST00000168907; ENSMUST00000171265; BC018363; uc007agu.1; uc007agv.1; uc007agw.1; uc007agx.1; uc007agy.1; uc011wid.1	Complex
TC0100000045.mm.1	3.7	3.69	0.13	0.15	1	0.629828	0.99999	Mcmdc2	minichromosome maintenance domain containing 2; novel protein (6030422M02Rik)	chr1	9908638 - 9944118	+	NM_177722; ENSMUST00000052843; ENSMUST00000118098; ENSMUST00000125294; ENSMUST00000140948; ENSMUST00000171802; ENSMUST00000183059; OTTMUST00000051859; OTTMUST00000078009; OTTMUST00000078010; OTTMUST00000078011; OTTMUST00000113822; uc007agz.1; uc011wie.1	Complex
TC0100000046.mm.1	6.43	6.32	0.18	0.1	1.07	0.274635	0.99999			chr1	9967314 - 9968687	+		NonCoding
TC0100000047.mm.1	4.37	4.32	0.23	0.41	1.04	0.798392	0.99999	Gm15818	predicted gene 15818; Novel transcript	chr1	9982387 - 9992366	+	ENSMUST00000134692; OTTMUST00000065318	NonCoding
TC0100000048.mm.1	7.5	7.55	0.1	0.05	-1.04	0.293998	0.99999	Cspp1	centrosome and spindle pole associated protein 1	chr1	10038218 - 10136768	+	NM_026493; ENSMUST00000071087; ENSMUST00000117415; ENSMUST00000118263; ENSMUST00000119714; ENSMUST00000122156; ENSMUST00000123261; ENSMUST00000128164; ENSMUST00000134716; ENSMUST00000136283; ENSMUST00000136898; ENSMUST00000143606; ENSMUST00000148663; ENSMUST00000149214; ENSMUST00000153804; ENSMUST00000155974; BC151042; OTTMUST00000067775; OTTMUST00000067776; OTTMUST00000067777; OTTMUST00000067846…	Complex
TC0100000049.mm.1	5.42	5.53	0.35	0.21	-1.08	0.739961	0.99999			chr1	10068816 - 10070592	+		NonCoding
TC0100000050.mm.1	4.8	4.86	0.18	0.27	-1.04	0.390488	0.99999	Gm26348	predicted gene, 26348	chr1	10166539 - 10166778	+	ENSMUST00000157528	NonCoding
TC0100000051.mm.1	10.11	10.03	0.36	0.47	1.06	0.792861	0.99999			chr1	10362297 - 11716147	+		NonCoding
TC0100000052.mm.1	7.11	7.08	0.15	0.1	1.02	0.874098	0.99999	Gm15603	predicted gene 15603; novel pseudogene similar to H. sapiens family with sequence similarity 100, member B (FAM100B)	chr1	10695123 - 10695614	+	ENSMUST00000119252; OTTMUST00000059385	Complex
TC0100000053.mm.1	5.63	5.36	0.26	0.34	1.21	0.772025	0.99999			chr1	10880273 - 10882125	+		NonCoding
TC0100000054.mm.1	5.41	5.32	0.09	0.05	1.06	0.115519	0.99999	Gm22963	predicted gene, 22963	chr1	10921670 - 10921760	+	ENSMUST00000157960	NonCoding
TC0100000055.mm.1	10.87	11.17	0.21	0.19	-1.23	0.127764	0.99999	Prex2	phosphatidylinositol-3,4,5-trisphosphate-dependent Rac exchange factor 2	chr1	10993465 - 11303682	+	NM_001033636; NM_029525; ENSMUST00000027056; uc007ahs.2; uc007aht.1; uc007ahu.1; uc007ahv.2	Complex
TC0100000056.mm.1	5.38	5.35	0.09	0.16	1.02	0.826939	0.99999	A830018L16Rik	RIKEN cDNA A830018L16 gene; novel protein	chr1	11414105 - 11975902	+	NM_001160369; NM_001160370; NM_001160371; NM_177173; ENSMUST00000048613; ENSMUST00000135014; ENSMUST00000137824; ENSMUST00000141339; ENSMUST00000141512; ENSMUST00000142117; ENSMUST00000150870; ENSMUST00000171690; ENSMUST00000179089; BC137903; BC145023; OTTMUST00000085549; OTTMUST00000085550; OTTMUST00000085551; OTTMUST00000085553; OTTMUST00000085554; OTTMUST00000085555; uc007ahw.2; uc007ahx.2; uc…	Complex
TC0100000057.mm.1	3.15	3.14	0.32	0.18	1.01	0.797921	0.99999			chr1	11500247 - 11503538	+		NonCoding
TC0100000058.mm.1	2.96	2.9	0.12	0.11	1.05	0.583334	0.99999			chr1	11704207 - 11706350	+		NonCoding
TC0100000059.mm.1	10.68	10.74	0.35	0.34	-1.04	0.92014	0.99999	Gm22633	predicted gene, 22633	chr1	12374936 - 12375042	+	ENSMUST00000179834	NonCoding
TC0100000060.mm.1	3.79	3.77	0.09	0.28	1.01	0.707122	0.99999	Mir6341; mmu-mir-6341	microRNA mir-6341; mmu-mir-6341	chr1	12425986 - 12426106	+	NR_105759; ENSMUST00000183490	NonCoding
TC0100000061.mm.1	9.37	9.33	0.14	0.12	1.03	0.169406	0.99999	Gm2383	predicted gene 2383; Glyceraldehyde-3-phosphate dehydrogenase (Gapdh) pseudogene	chr1	12565577 - 12566383	+	ENSMUST00000181461; OTTMUST00000112404	Pseudogene
TC0100000062.mm.1	6.23	6.07	0.12	0.19	1.12	0.405699	0.99999	Gm6216	predicted gene 6216; glyceraldehyde-3-phosphate dehydrogenase (Gapdh)	chr1	12655867 - 12656553	+	ENSMUST00000182390; OTTMUST00000114042	Pseudogene
TC0100000063.mm.1	4.1	4.1	0.32	0.5	1	0.841991	0.99999	Gm17644	predicted gene, 17644	chr1	12667563 - 12673090	+	NR_045297; ENSMUST00000181272; uc029qmx.1	NonCoding
TC0100000064.mm.1	8.52	8.76	0.32	0.29	-1.19	0.288994	0.99999	Sulf1	sulfatase 1	chr1	12692430 - 12860372	+	NM_001198565; NM_001198566; NM_172294; ENSMUST00000088585; ENSMUST00000177608; ENSMUST00000180062; BC034547; BC049276; uc007aia.2; uc007aib.2; uc007aic.1; uc007aie.1	Complex
TC0100000065.mm.1	4.88	5.02	0.16	0.17	-1.1	0.176147	0.99999			chr1	12743781 - 12746074	+		NonCoding
TC0100000066.mm.1	5.87	5.68	0.24	0.38	1.14	0.83836	0.99999	Gm5250	predicted gene 5250	chr1	13062019 - 13062348	+	ENSMUST00000059065	Coding
TC0100000067.mm.1	5.49	5.32	0.28	0.29	1.13	0.457858	0.99999			chr1	13078446 - 13078742	+		NonCoding
TC0100000068.mm.1	7.28	7.05	0.17	0.35	1.18	0.658081	0.99999			chr1	13262198 - 13262279	+		NonCoding
TC0100000069.mm.1	4.84	4.92	0.1	0.22	-1.05	0.23602	0.99999			chr1	13360807 - 13364330	+		NonCoding
TC0100000070.mm.1	4.37	4.29	0.17	0.33	1.06	0.514926	0.99999			chr1	13427447 - 13429315	+		NonCoding
TC0100000071.mm.1	3.53	3.57	0.06	0.19	-1.02	0.204538	0.99999	Xkr9	X Kell blood group precursor related family member 9 homolog	chr1	13668771 - 13701723	+	NM_001011873; ENSMUST00000088542; BC147699; BC158121; OTTMUST00000052552; uc007aiv.1	Coding
TC0100000072.mm.1	5.13	5.11	0.21	0.19	1.01	0.499622	0.99999			chr1	13846595 - 13930961	+		NonCoding
TC0100000073.mm.1	4.93	4.91	0.21	0.12	1.02	0.937927	0.99999	Gm25491	predicted gene, 25491	chr1	13932378 - 13932685	+	ENSMUST00000158733	NonCoding
TC0100000074.mm.1	5.34	5.26	0.17	0.28	1.05	0.753126	0.99999			chr1	14042154 - 14060143	+		NonCoding
TC0100000075.mm.1	4.48	4.36	0.42	0.5	1.09	0.976711	0.99999			chr1	14109215 - 14112819	+		NonCoding
TC0100000076.mm.1	12.23	12.15	0.34	0.35	1.06	0.966725	0.99999	Gm22616	predicted gene, 22616	chr1	14182578 - 14182677	+	ENSMUST00000179783	NonCoding
TC0100000077.mm.1	7.22	7.23	0.59	0.79	-1	0.792414	0.99999			chr1	14363979 - 14364910	+		NonCoding
TC0100000078.mm.1	2.78	2.72	0.4	0.2	1.04	0.306205	0.99999			chr1	14372856 - 14406200	+		NonCoding
TC0100000079.mm.1	6.66	6.57	0.13	0.26	1.07	0.695458	0.99999	Gm9947	predicted gene 9947	chr1	14755454 - 14776931	+	ENSMUST00000067599; uc007ajb.1	Complex
TC0100000080.mm.1	4.11	4.03	0.05	0.3	1.06	0.91642	0.99999			chr1	14788645 - 14792965	+		NonCoding
TC0100000081.mm.1	11.98	11.99	0.14	0.14	-1	0.456469	0.99999	Rpl5-ps1	ribosomal protein L5, pseudogene 1; ribosomal protein L5 (Rpl5) pseudogene	chr1	14865072 - 14865965	+	ENSMUST00000121367; OTTMUST00000050809	Pseudogene
TC0100000082.mm.1	4.62	4.61	0.14	0.19	1	0.873067	0.99999	Kcnb2	potassium voltage gated channel, Shab-related subfamily, member 2	chr1	15287259 - 15716367	+	NM_001098528; ENSMUST00000170146; ENSMUST00000171715; ENSMUST00000175681; BC146609; OTTMUST00000110860; uc007aje.1	Complex
TC0100000083.mm.1	4.27	4.66	0.33	0.18	-1.31	0.097031	0.99999			chr1	15364302 - 15365501	+		NonCoding
TC0100000084.mm.1	4.73	4.72	0.15	0.41	1.01	0.596179	0.99999			chr1	15450631 - 15452334	+		NonCoding
TC0100000085.mm.1	3.87	3.72	0.18	0.24	1.11	0.861104	0.99999			chr1	15484231 - 15485346	+		NonCoding
TC0100000086.mm.1	2.83	2.88	0.13	0.36	-1.04	0.931747	0.99999			chr1	15556249 - 15558337	+		NonCoding
TC0100000087.mm.1	3.99	4	0.05	0.18	-1.01	0.886401	0.99999			chr1	15570583 - 15571242	+		NonCoding
TC0100000088.mm.1	4.23	4.19	0.3	0.46	1.03	0.838582	0.99999			chr1	15586384 - 15587926	+		NonCoding
TC0100000089.mm.1	4.4	4.33	0.22	0.48	1.05	0.984696	0.99999			chr1	15716880 - 15719068	+		NonCoding
TC0100000090.mm.1	4.15	4.14	0.34	0.35	1.01	0.909759	0.99999	Gm25168	predicted gene, 25168	chr1	15757832 - 15757963	+	ENSMUST00000104189	NonCoding
TC0100000091.mm.1	4.73	4.87	0.29	0.24	-1.1	0.87885	0.99999			chr1	15794793 - 15796638	+		NonCoding
TC0100000092.mm.1	8.09	8.12	0.13	0.09	-1.02	0.287025	0.99999	Terf1	telomeric repeat binding factor 1; telomeric repeat binding factor 1 (Terf1), mRNA.	chr1	15805646 - 15844052	+	NM_001286628; NM_009352; ENSMUST00000027057; BC034866; uc007ajf.1; uc007ajg.1; uc007ajh.1; uc007aji.1	Coding
TC0100000093.mm.1	5.74	5.67	0.16	0.15	1.05	0.910165	0.99999			chr1	15847423 - 15848567	+		NonCoding
TC0100000094.mm.1	4.8	4.79	0.07	0.19	1.01	0.711745	0.99999			chr1	15853331 - 15856499	+		NonCoding
TC0100000095.mm.1	6.21	6.22	0.22	0.35	-1.01	0.808872	0.99999	Gm23259	predicted gene, 23259	chr1	15879530 - 15879832	+	ENSMUST00000158318	NonCoding
TC0100000096.mm.1	5.47	5.33	0.16	0.14	1.1	0.106395	0.99999	Gm7634	predicted gene 7634	chr1	16053335 - 16053906	+	XR_104530	NonCoding
TC0100000097.mm.1	8.27	8.38	0.14	0.15	-1.08	0.577745	0.99999	Rdh10	retinol dehydrogenase 10 (all-trans)	chr1	16105774 - 16133734	+	NM_133832; ENSMUST00000027053; ENSMUST00000152626; BC019796; OTTMUST00000062152; OTTMUST00000062153; uc007ajm.1	Complex
TC0100000098.mm.1	5.22	5.22	0.08	0.22	1	0.651521	0.99999	Gm7568	predicted gene 7568; novel transcript	chr1	16253592 - 16267946	+	ENSMUST00000159190; ENSMUST00000160446; ENSMUST00000161626; OTTMUST00000086847; OTTMUST00000086848; OTTMUST00000086849	NonCoding
TC0100000099.mm.1	5.11	5	0.18	0.14	1.08	0.800496	0.99999			chr1	16618560 - 16621539	+		NonCoding
TC0100000100.mm.1	3.69	3.83	0.18	0.11	-1.1	0.396095	0.99999	D030040B21Rik	RIKEN cDNA D030040B21 gene	chr1	16657552 - 16662278	+	NR_037998; ENSMUST00000181371; uc029qna.1	NonCoding
TC0100000101.mm.1	7.73	7.66	0.15	0.09	1.05	0.874204	0.99999	Tmem70	transmembrane protein 70	chr1	16665191 - 16678275	+	NM_026392; NM_027415; ENSMUST00000065373; ENSMUST00000176451; ENSMUST00000177501; ENSMUST00000177532; BC011320; OTTMUST00000110681; OTTMUST00000110682; OTTMUST00000110683; OTTMUST00000110684; uc007ajx.1; uc007ajy.1	Complex
TC0100000102.mm.1	5.26	5.3	0.11	0.3	-1.03	0.763732	0.99999			chr1	16686573 - 16687534	+		NonCoding
TC0100000103.mm.1	8.49	8.35	0.18	0.28	1.1	0.926891	0.99999	Ly96	lymphocyte antigen 96	chr1	16688456 - 16709605	+	NM_001159711; NM_016923; ENSMUST00000026881; BC116785; uc007ajz.2; uc011wim.1	Coding
TC0100000104.mm.1	6.32	6.41	0.1	0.12	-1.07	0.236188	0.99999			chr1	16767849 - 16768262	+		NonCoding
TC0100000105.mm.1	5.33	5.25	0.13	0.31	1.05	0.826265	0.99999			chr1	16910954 - 16925015	+		NonCoding
TC0100000106.mm.1	3.47	3.57	0.14	0.24	-1.07	0.204923	0.99999			chr1	16930970 - 16931796	+		NonCoding
TC0100000107.mm.1	4.78	4.9	0.17	0.2	-1.09	0.623042	0.99999			chr1	16994933 - 16997463	+		NonCoding
TC0100000108.mm.1	5.09	5.09	0.21	0.53	-1	0.445758	0.99999			chr1	17098639 - 17100792	+		NonCoding
TC0100000109.mm.1	4.83	4.71	0.16	0.23	1.09	0.899728	0.99999	Gdap1	ganglioside-induced differentiation-associated-protein 1	chr1	17145362 - 17164271	+	NM_010267; ENSMUST00000026879; ENSMUST00000150457; BC048177; BC051135; OTTMUST00000053130; OTTMUST00000053131; uc007akb.2; uc007akc.2	Complex
TC0100000110.mm.1	3.89	3.75	0.22	0.41	1.1	0.92756	0.99999			chr1	17168405 - 17173103	+		NonCoding
TC0100000111.mm.1	6.51	6.45	0.27	0.43	1.04	0.978559	0.99999	Gm25166	predicted gene, 25166	chr1	17520001 - 17520111	+	ENSMUST00000158909	NonCoding
TC0100000112.mm.1	7.46	7.56	0.61	0.19	-1.08	0.805408	0.99999	Pi15	peptidase inhibitor 15	chr1	17601901 - 17630939	+	NM_053191; ENSMUST00000088476; BC116705; uc007ake.2	Coding
TC0100000113.mm.1	5.85	5.88	0.08	0.08	-1.02	0.161698	0.99999	Crispld1	cysteine-rich secretory protein LCCL domain containing 1	chr1	17727045 - 17766344	+	NM_031402; ENSMUST00000095075; ENSMUST00000159958; ENSMUST00000160305; BC040768; OTTMUST00000073808; OTTMUST00000073809; OTTMUST00000073849; uc007akg.1; uc007akh.1	Coding
TC0100000114.mm.1	3.28	3.2	0.19	0.19	1.05	0.667836	0.99999			chr1	18134059 - 18144866	+		NonCoding
TC0100000115.mm.1	4.89	4.74	0.19	0.32	1.11	0.792238	0.99999	Tfap2d	transcription factor AP-2, delta	chr1	19103022 - 19166346	+	NM_153154; ENSMUST00000037294; ENSMUST00000149505; BC152324; OTTMUST00000065512; OTTMUST00000065513; uc007akp.1	Complex
TC0100000116.mm.1	5.35	5.21	0.15	0.33	1.1	0.966772	0.99999	Tfap2b	transcription factor AP-2 beta; transcription factor AP-2 beta (Tfap2b), transcript variant 1, mRNA.	chr1	19208914 - 19238845	+	NM_001025305; NM_001286340; NM_009334; ENSMUST00000027059; ENSMUST00000064976; uc007akq.1; uc007akr.1; uc007aks.1; uc007akt.1; uc007aku.1	Complex
TC0100000117.mm.1	3.51	3.18	0.07	0.28	1.26	0.244674	0.99999			chr1	19219254 - 19221242	+		NonCoding
TC0100000118.mm.1	9.72	9.72	0.59	0.68	-1	0.90174	0.99999			chr1	19284789 - 19284836	+		NonCoding
TC0100000119.mm.1	4.14	3.92	0.19	0.18	1.17	0.589309	0.99999			chr1	19606084 - 19636878	+		NonCoding
TC0100000120.mm.1	3.57	3.45	0.18	0.26	1.08	0.747468	0.99999			chr1	19614269 - 19616767	+		NonCoding
TC0100000121.mm.1	4.68	4.69	0.35	0.33	-1.01	0.963668	0.99999			chr1	19705326 - 19707331	+		NonCoding
TC0100000122.mm.1	5.38	5.4	0.16	0.18	-1.02	0.641472	0.99999			chr1	19965042 - 19967778	+		NonCoding
TC0100000123.mm.1	5.26	5.16	0.24	0.41	1.07	0.730603	0.99999			chr1	19974111 - 19979610	+		NonCoding
TC0100000124.mm.1	3.56	3.72	0.2	0.3	-1.11	0.208621	0.99999	4930486I03Rik	RIKEN cDNA 4930486I03 gene; Novel transcript	chr1	20356431 - 20392302	+	NR_045734; ENSMUST00000161509; OTTMUST00000064910; uc029qnd.1	NonCoding
TC0100000125.mm.1	4.48	4.46	0.12	0.18	1.02	0.910959	0.99999	Mir206; Mir133b	microRNA 206; microRNA 133b	chr1	20669882 - 20684293	+	NR_029593; NR_029902; ENSMUST00000083546; ENSMUST00000083625; uc011win.1	Complex
TC0100000126.mm.1	5.85	6.02	0.16	0.44	-1.12	0.332996	0.99999			chr1	20714277 - 20714743	+		NonCoding
TC0100000127.mm.1	5.8	5.77	0.13	0.07	1.02	0.932537	0.99999	Il17a	interleukin 17A	chr1	20730905 - 20734496	+	NM_010552; ENSMUST00000027061; BC119303; OTTMUST00000085210; uc007aky.1	Coding
TC0100000128.mm.1	5.25	5.47	0.07	0.22	-1.16	0.10593	0.99999			chr1	20803012 - 20803381	+		NonCoding
TC0100000129.mm.1	6.84	6.96	0.17	0.15	-1.09	0.70599	0.99999	Paqr8	progestin and adipoQ receptor family member VIII	chr1	20890622 - 20939649	+	NM_028829; ENSMUST00000068880; ENSMUST00000167119; BC059813; uc007ald.1; uc007ale.1	Complex
TC0100000130.mm.1	5.71	5.73	0.18	0.16	-1.01	0.622802	0.99999			chr1	20908828 - 20912060	+		NonCoding
TC0100000131.mm.1	7.44	7.48	0.38	0.27	-1.03	0.641572	0.99999	Efhc1	EF-hand domain (C-terminal) containing 1	chr1	20951626 - 20990841	+	NM_027974; ENSMUST00000038447; ENSMUST00000160782; OTTMUST00000074047; OTTMUST00000074048; uc007alf.2	Complex
TC0100000132.mm.1	5.51	5.38	0.11	0.12	1.1	0.793909	0.99999			chr1	21166498 - 21187627	+		NonCoding
TC0100000133.mm.1	7.37	7.43	0.05	0.05	-1.04	0.110603	0.99999	Tmem14a	transmembrane protein 14A	chr1	21218575 - 21230167	+	NM_029398; ENSMUST00000027064; ENSMUST00000027065; BC034768; BC060034; OTTMUST00000074039; OTTMUST00000074040; uc007ali.1; uc007alj.1	Coding
TC0100000134.mm.1	5.1	4.95	0.25	0.45	1.11	0.801762	0.99999			chr1	21234722 - 21236821	+		NonCoding
TC0100000135.mm.1	9.12	9.2	0.11	0.25	-1.06	0.599302	0.99999	Gsta3	glutathione S-transferase, alpha 3	chr1	21240585 - 21265575	+	NM_001077353; NM_001288617; NM_010356; ENSMUST00000027067; ENSMUST00000121676; ENSMUST00000124990; BC147272; OTTMUST00000065121; OTTMUST00000065122; OTTMUST00000065123; uc007alk.1; uc007all.1	Complex
TC0100000136.mm.1	6.89	6.69	0.37	0.31	1.15	0.372336	0.99999	LOC101056100	centrin-4-like	chr1	21272338 - 21273082	+	ENSMUST00000178379	Pseudogene
TC0100000137.mm.1	6.48	6.27	0.21	0.25	1.16	0.586548	0.99999	Khdc1a	KH domain containing 1A	chr1	21349641 - 21352200	+	NM_183322; ENSMUST00000088407; OTTMUST00000085058; uc007aln.1	Complex
TC0100000138.mm.1	5.87	5.69	0.18	0.28	1.13	0.675016	0.99999	Gm16329	predicted gene 16329; novel KH domain containing 1 pseudogene	chr1	21354005 - 21355116	+	ENSMUST00000148174; OTTMUST00000085063	Complex
TC0100000139.mm.1	4.05	4.07	0.31	0.46	-1.01	0.638563	0.99999	Gm16327	predicted gene 16327; novel KH domain containing 1 pseudogene	chr1	21364803 - 21365030	+	ENSMUST00000137146; OTTMUST00000085061	Complex
TC0100000140.mm.1	4.98	4.87	0.22	0.26	1.07	0.828165	0.99999	Khdc1c	KH domain containing 1C	chr1	21368331 - 21370845	+	NM_001033904; ENSMUST00000070223; BC099381; BC141037; OTTMUST00000097914; uc007alo.1	Complex
TC0100000141.mm.1	5.61	5.27	0.2	0.44	1.26	0.597574	0.99999	Gm2709	predicted gene 2709; novel KH domain containing 1 pseudogene	chr1	21372670 - 21373764	+	ENSMUST00000142979; OTTMUST00000085056	Pseudogene
TC0100000142.mm.1	5.05	4.89	0.36	0.41	1.12	0.860008	0.99999	Gm16533	predited gene 16533; novel KH domain containing 1 pseudogene	chr1	21379555 - 21379782	+	ENSMUST00000140035; OTTMUST00000085059	Complex
TC0100000143.mm.1	4.94	4.92	0.2	0.41	1.01	0.698116	0.99999	Khdc1b	KH domain containing 1B	chr1	21383556 - 21386384	+	NM_001113187; ENSMUST00000147615; OTTMUST00000085057; uc007alp.2	Coding
TC0100000144.mm.1	5.72	5.55	0.13	0.31	1.12	0.931697	0.99999	Gm16328	predicted gene 16328; novel KH homology domain-containing protein pseudogene	chr1	21390906 - 21391101	+	ENSMUST00000126985; OTTMUST00000085062	Pseudogene
TC0100000145.mm.1	4.29	4.44	0.21	0.22	-1.11	0.642916	0.99999			chr1	21461298 - 21502488	+		NonCoding
TC0100000146.mm.1	3.36	3.35	0.17	0.14	1.01	0.835635	0.99999			chr1	21911565 - 21914338	+		NonCoding
TC0100000147.mm.1	6.2	5.96	0.15	0.17	1.18	0.119599	0.99999	Gm26580	predicted gene, 26580	chr1	21959842 - 21962530	+	ENSMUST00000181002	NonCoding
TC0100000148.mm.1	3.67	3.49	0.21	0.42	1.13	0.656182	0.99999	Gm26866	predicted gene, 26866; Glyceraldehyde-3-phosphate dehydrogenase (Gapdh) pseudogene	chr1	22740764 - 22741565	+	ENSMUST00000180414; OTTMUST00000112405	Pseudogene
TC0100000149.mm.1	6.79	6.84	0.36	0.44	-1.04	0.652113	0.99999			chr1	22898387 - 22905081	+		NonCoding
TC0100000150.mm.1	3.12	3.03	0.17	0.19	1.06	0.434439	0.99999			chr1	23123742 - 23124849	+		NonCoding
TC0100000151.mm.1	4.53	4.28	0.34	0.43	1.19	0.722285	0.99999	Gm24176	predicted gene, 24176	chr1	23245211 - 23245331	+	ENSMUST00000158928	NonCoding
TC0100000152.mm.1	8.45	8.45	0.28	0.23	1.01	0.355256	0.99999			chr1	23262229 - 23264751	+		NonCoding
TC0100000153.mm.1	8.75	8.67	0.19	0.18	1.06	0.283456	0.99999			chr1	23268768 - 23269793	+		NonCoding
TC0100000154.mm.1	5.8	5.88	0.22	0.19	-1.05	0.902462	0.99999	Mir30a	microRNA 30a	chr1	23272264 - 23272345	+	NR_029533; ENSMUST00000083471; uc011wip.1	NonCoding
TC0100000155.mm.1	8.97	8.86	0.21	0.17	1.08	0.176353	0.99999			chr1	23277833 - 23279013	+		NonCoding
TC0100000156.mm.1	8.28	8.13	0.12	0.09	1.11	0.025877	0.99999	Mir30c-2; Gm27028	microRNA 30c-2; predicted gene, 27028; novel transcript	chr1	23291537 - 23291935	+	NR_029717; ENSMUST00000083633; ENSMUST00000182303; OTTMUST00000114071; uc007ama.2	NonCoding
TC0100000157.mm.1	5.48	5.25	0.27	0.29	1.17	0.659181	0.99999	Gm7784	predicted gene 7784; Glyceraldehyde-3-phosphate dehydrogenase (Gapdh) pseudogene	chr1	23479539 - 23480527	+	ENSMUST00000180769; OTTMUST00000112406	Pseudogene
TC0100000158.mm.1	6.49	6.42	0.28	0.37	1.05	0.701233	0.99999			chr1	23574213 - 23576775	+		NonCoding
TC0100000159.mm.1	6.52	6.44	0.06	0.05	1.06	0.160339	0.99999	B3gat2	beta-1,3-glucuronyltransferase 2 (glucuronosyltransferase S)	chr1	23761753 - 23849158	+	NM_172124; ENSMUST00000063663; ENSMUST00000140583; ENSMUST00000144602; BC056368; OTTMUST00000065597; OTTMUST00000065598; OTTMUST00000065599; uc007amd.1; uc007ame.1	Coding
TC0100000160.mm.1	6.24	6.26	0.13	0.17	-1.02	0.894768	0.99999	ENSMUSG00000053484		chr1	24005505 - 24005894	+	ENSMUST00000181961	Coding
TC0100000161.mm.1	3.33	3.53	0.34	0.12	-1.15	0.621125	0.99999			chr1	24020093 - 24021597	+		NonCoding
TC0100000162.mm.1	4.18	4.08	0.21	0.21	1.07	0.655879	0.99999			chr1	24100625 - 24103424	+		NonCoding
TC0100000163.mm.1	4.13	4.19	0.36	0.15	-1.04	0.793379	0.99999	Gm26607	predicted gene, 26607; Glyceraldehyde-3-phosphate dehydrogenase (Gapdh) pseudogene	chr1	24125275 - 24126141	+	ENSMUST00000180661; OTTMUST00000112407	Pseudogene
TC0100000164.mm.1	6.59	6.42	0.12	0.24	1.12	0.660564	0.99999	Col9a1	collagen, type IX, alpha 1; procollagen type IX alpha 1	chr1	24177610 - 24252738	+	NM_007740; ENSMUST00000054588; ENSMUST00000088349; ENSMUST00000124600; ENSMUST00000147902; BC038017; BC046970; OTTMUST00000054775; OTTMUST00000054776; OTTMUST00000054777; OTTMUST00000054778; uc007amo.2; uc007amp.2	Complex
TC0100000165.mm.1	4	3.95	0.24	0.23	1.03	0.825875	0.99999			chr1	24414655 - 24415505	+		NonCoding
TC0100000166.mm.1	3.2	2.9	0.11	0.18	1.23	0.026495	0.99999			chr1	24441447 - 24444073	+		NonCoding
TC0100000167.mm.1	6.16	6.04	0.09	0.23	1.09	0.834285	0.99999			chr1	24586581 - 24587739	+		NonCoding
TC0100000168.mm.1	11.07	11.09	0.31	0.34	-1.01	0.929794	0.99999			chr1	24613966 - 24614332	+		NonCoding
TC0100000169.mm.1	10.24	10.42	0.46	0.37	-1.14	0.664869	0.99999			chr1	24614879 - 24615092	+		NonCoding
TC0100000170.mm.1	11.09	11.04	0.22	0.24	1.04	0.924328	0.99999			chr1	24615710 - 24615972	+		NonCoding
TC0100000171.mm.1	9.61	9.67	0.06	0.19	-1.05	0.840932	0.99999	Lmbrd1	LMBR1 domain containing 1	chr1	24678544 - 24766301	+	NM_026719; ENSMUST00000095062; BC025579; BC027774; BC031902; BC039053; uc007amt.1; uc007amu.1	Coding
TC0100000172.mm.1	7	6.99	0.24	0.12	1.01	0.728045	0.99999			chr1	24687458 - 24690244	+		NonCoding
TC0100000173.mm.1	11.53	11.49	0.22	0.09	1.02	0.670225	0.99999			chr1	25015304 - 25019622	+		NonCoding
TC0100000174.mm.1	5.82	5.73	0.14	0.18	1.06	0.957285	0.99999	Gm15702	predicted gene 15702; ribosomal protein L7a (Rpl7a) pseudogene	chr1	25223730 - 25224173	+	ENSMUST00000119680; OTTMUST00000062606	Complex
TC0100000175.mm.1	3.58	3.46	0.08	0.32	1.09	0.400545	0.99999			chr1	25238378 - 25240849	+		NonCoding
TC0100000176.mm.1	2.93	3.06	0.07	0.12	-1.09	0.038378	0.99999	Gm25294	predicted gene, 25294	chr1	25451071 - 25451174	+	ENSMUST00000122791	NonCoding
TC0100000177.mm.1	4.99	4.83	0.24	0.3	1.11	0.486638	0.99999	Gm9884	predicted gene 9884	chr1	25830657 - 25831878	+	ENSMUST00000064487	Coding
TC0100000178.mm.1	10.05	10.11	0.81	0.95	-1.04	0.851041	0.99999			chr1	25934308 - 25934335	+		NonCoding
TC0100000179.mm.1	2.63	2.53	0.22	0.23	1.07	0.754941	0.99999	Gm24064	predicted gene, 24064	chr1	26566833 - 26566938	+	ENSMUST00000157486	NonCoding
TC0100000180.mm.1	3.63	3.69	0.1	0.13	-1.05	0.640866	0.99999			chr1	26616949 - 26695599	+		NonCoding
TC0100000181.mm.1	2.86	3	0.22	0.25	-1.1	0.44069	0.99999			chr1	26744216 - 26765487	+		NonCoding
TC0100000182.mm.1	2.71	2.78	0.21	0.17	-1.05	0.385299	0.99999	Gm5524	predicted gene 5524	chr1	27884019 - 27902396	+	XR_104583; uc007ana.1	NonCoding
TC0100000183.mm.1	2.87	2.91	0.04	0.37	-1.03	0.256996	0.99999			chr1	28622988 - 29081192	+		NonCoding
TC0100000184.mm.1	6.19	6.16	0.15	0.16	1.02	0.882798	0.99999	Gm6462	predicted gene 6462	chr1	28938035 - 28938340	+	XM_888439; ENSMUST00000081488	Pseudogene
TC0100000185.mm.1	2.4	2.46	0.06	0.19	-1.05	0.329888	0.99999	Gm22679	predicted gene, 22679	chr1	29301480 - 29301579	+	ENSMUST00000116975	NonCoding
TC0100000186.mm.1	5.19	5.11	0.26	0.09	1.06	0.471461	0.99999	Mir6342; mmu-mir-6342	microRNA mir-6342; mmu-mir-6342	chr1	29421488 - 29421612	+	NR_105760; ENSMUST00000183870	NonCoding
TC0100000187.mm.1	10.26	10.16	0.36	0.55	1.07	0.918225	0.99999	Gm23771	predicted gene, 23771	chr1	29985934 - 29986043	+	ENSMUST00000178702	NonCoding
TC0100000188.mm.1	4.32	4.25	0.32	0.37	1.05	0.854511	0.99999			chr1	30616844 - 30620383	+		NonCoding
TC0100000189.mm.1	9.09	8.99	0.08	0.13	1.07	0.47165	0.99999			chr1	30770290 - 30770795	+		NonCoding
TC0100000190.mm.1	4.31	4.01	0.2	0.41	1.23	0.660127	0.99999			chr1	30875441 - 30878222	+		NonCoding
TC0100000191.mm.1	6.35	6.22	0.08	0.08	1.1	0.016527	0.99999			chr1	30949980 - 30950186	+		NonCoding
TC0100000192.mm.1	5.28	5.07	0.14	0.22	1.16	0.133438	0.99999			chr1	31117141 - 31150105	+		NonCoding
TC0100000193.mm.1	5.59	5.41	0.17	0.21	1.14	0.514625	0.99999	Lgsn	lengsin, lens protein with glutamine synthetase domain	chr1	31176406 - 31204725	+	NM_153601; ENSMUST00000062560; ENSMUST00000161773; BC117745; BC128067; OTTMUST00000065715; OTTMUST00000065716; uc007ank.1	Complex
TC0100000194.mm.1	3.46	3.6	0.31	0.11	-1.1	0.609815	0.99999	Pih1d3	PIH1 domain containing 3; novel protein (4930521A18Rik)	chr1	31222839 - 31224287	+	NM_029062; ENSMUST00000027230; BC107262; OTTMUST00000065717; uc007anm.1	Coding
TC0100000195.mm.1	4.81	4.81	0.17	0.28	1.01	0.584546	0.99999	Gm4850	THO complex 4 pseudogene	chr1	31264847 - 31268061	+	NR_015347; uc011wiu.1	Complex
TC0100000196.mm.1	6.63	6.47	0.14	0.32	1.11	0.678664	0.99999	Gm6489	predicted gene 6489	chr1	31286945 - 31287706	+	ENSMUST00000178167	Coding
TC0100000197.mm.1	3.41	3.32	0.19	0.08	1.07	0.201823	0.99999			chr1	31329824 - 31333507	+		NonCoding
TC0100000198.mm.1	7.83	7.72	0.09	0.07	1.09	0.052866	0.99999	Gm10307	predicted gene 10307	chr1	31615458 - 31616843	+	ENSMUST00000095050	Pseudogene
TC0100000199.mm.1	5.46	5.38	0.15	0.06	1.06	0.280993	0.99999	Gm7910	predicted gene 7910; voltage-dependent anion channel 1 (Vdac1) pseudogene	chr1	31736056 - 31736892	+	ENSMUST00000117896; OTTMUST00000051315	Pseudogene
TC0100000200.mm.1	9.72	9.72	0.59	0.68	-1	0.90174	0.99999			chr1	32067646 - 32067693	+		NonCoding
TC0100000201.mm.1	4.8	4.78	0.15	0.17	1.01	0.961678	0.99999	Khdrbs2	KH domain containing, RNA binding, signal transduction associated 2	chr1	32172806 - 32657738	+	NM_133235; ENSMUST00000027226; BC132117; uc007ann.1; uc007ano.1; uc007anp.1	Coding
TC0100000202.mm.1	3.59	3.53	0.18	0.36	1.04	0.563689	0.99999			chr1	32419416 - 32422110	+		NonCoding
TC0100000203.mm.1	3.44	3.47	0.34	0.11	-1.02	0.807289	0.99999			chr1	32473757 - 32475565	+		NonCoding
TC0100000204.mm.1	3.53	3.86	0.3	0.24	-1.26	0.165148	0.99999			chr1	32493092 - 32495721	+		NonCoding
TC0100000205.mm.1	3.13	3.27	0.28	0.13	-1.11	0.770104	0.99999			chr1	32496444 - 32497988	+		NonCoding
TC0100000206.mm.1	3.12	3.21	0.26	0.39	-1.06	0.658638	0.99999			chr1	32523826 - 32526917	+		NonCoding
TC0100000207.mm.1	3.47	3.58	0.23	0.32	-1.08	0.812077	0.99999			chr1	32539028 - 32542455	+		NonCoding
TC0100000208.mm.1	3.08	3.08	0.2	0.2	1	0.953801	0.99999			chr1	32659582 - 32705133	+		NonCoding
TC0100000209.mm.1	3.4	3.29	0.2	0.33	1.09	0.801374	0.99999			chr1	32710179 - 32712648	+		NonCoding
TC0100000210.mm.1	2.96	2.75	0.1	0.33	1.16	0.895598	0.99999	Gm23024	predicted gene, 23024	chr1	32726639 - 32726930	+	ENSMUST00000158770	NonCoding
TC0100000211.mm.1	2.67	2.66	0.3	0.2	1.01	0.869181	0.99999	Gm24901	predicted gene, 24901	chr1	33191993 - 33192102	+	ENSMUST00000158125	NonCoding
TC0100000212.mm.1	4.21	4.08	0.35	0.4	1.1	0.892831	0.99999	Gm25792	predicted gene, 25792	chr1	33293676 - 33293775	+	ENSMUST00000083289	NonCoding
TC0100000213.mm.1	4.65	4.71	0.28	0.28	-1.04	0.598471	0.99999	Gm23453	predicted gene, 23453	chr1	33422733 - 33422838	+	ENSMUST00000083326	NonCoding
TC0100000214.mm.1	7.12	7.04	0.13	0.11	1.06	0.365038	0.99999	1700001G17Rik	RIKEN cDNA 1700001G17 gene	chr1	33669824 - 33670712	+	NR_033199; ENSMUST00000051203	Complex
TC0100000215.mm.1	7.13	7.19	0.07	0.09	-1.04	0.665117	0.99999	Rab23	RAB23, member RAS oncogene family	chr1	33719882 - 33742564	+	NM_001159729; NM_008999; ENSMUST00000088287; ENSMUST00000115174; ENSMUST00000122822; ENSMUST00000132066; ENSMUST00000135330; ENSMUST00000138024; ENSMUST00000140354; ENSMUST00000150593; ENSMUST00000151482; BC025578; OTTMUST00000051907; OTTMUST00000051908; OTTMUST00000051909; OTTMUST00000051910; OTTMUST00000051911; OTTMUST00000051912; OTTMUST00000051913; OTTMUST00000051914; OTTMUST00000051915; uc00…	Complex
TC0100000216.mm.1	8.92	9.07	0.23	0.23	-1.11	0.471043	0.99999	Dst; bpag1-e	dystonin; dystonin (Dst), transcript variant a, mRNA.; bpag1-e mRNA for bullous pemphigoid antigen 1-e, partial cds.	chr1	33908225 - 34308662	+	NM_001276764; NM_010081; NM_133833; NM_134448; ENSMUST00000097785; ENSMUST00000097786; ENSMUST00000115104; ENSMUST00000182018; ENSMUST00000182296; ENSMUST00000182314; ENSMUST00000182335; ENSMUST00000182410; ENSMUST00000182507; ENSMUST00000182513; ENSMUST00000182697; ENSMUST00000183006; ENSMUST00000183034; ENSMUST00000183100; ENSMUST00000183302; ENSMUST00000183331; OTTMUST00000116984; OTTMUST00000…	Complex
TC0100000217.mm.1	4.97	5	0.3	0.26	-1.02	0.879033	0.99999			chr1	33922455 - 33924838	+		NonCoding
TC0100000218.mm.1	6.27	6.29	0.11	0.33	-1.01	0.881627	0.99999			chr1	34018697 - 34020949	+		NonCoding
TC0100000219.mm.1	5.52	5.72	0.14	0.12	-1.14	0.104323	0.99999			chr1	34032100 - 34033797	+		NonCoding
TC0100000220.mm.1	7.07	6.95	0.19	0.17	1.08	0.186713	0.99999	Mir6896	microRNA mir-6896	chr1	34117359 - 34117431	+	NR_105861	NonCoding
TC0100000221.mm.1	9.83	10	0.39	0.25	-1.13	0.886324	0.99999	D630036G22Rik	novel transcript	chr1	34236596 - 34238820	+	OTTMUST00000117001	NonCoding
TC0100000222.mm.1	8.98	9.04	0.1	0.24	-1.04	0.794281	0.99999	Imp4	IMP4, U3 small nucleolar ribonucleoprotein, homolog (yeast)	chr1	34439829 - 34445747	+	NM_178601; ENSMUST00000027303; ENSMUST00000128086; ENSMUST00000134327; ENSMUST00000136770; ENSMUST00000137794; ENSMUST00000147317; ENSMUST00000149962; BC069930; OTTMUST00000073351; OTTMUST00000073352; OTTMUST00000073353; OTTMUST00000073354; OTTMUST00000073355; OTTMUST00000073356; OTTMUST00000073357; uc007aor.2	Complex
TC0100000223.mm.1	7.2	7.23	0.26	0.26	-1.02	0.571887	0.99999	D1Ertd448e	DNA segment, Chr 1, ERATO Doi 448, expressed	chr1	34445790 - 34449348	+	XR_104542	NonCoding
TC0100000224.mm.1	7.62	7.56	0.07	0.06	1.04	0.114889	0.99999	Ptpn18	protein tyrosine phosphatase, non-receptor type 18; protein tyrosine phosphatase, non-receptor type 18 (Ptpn18), mRNA.	chr1	34459746 - 34475733	+	NM_011206; ENSMUST00000027302; BC008512; uc007aos.1; uc007aot.1	Coding
TC0100000225.mm.1	6.68	6.7	0.26	0.2	-1.02	0.792498	0.99999			chr1	34463954 - 34466866	+		NonCoding
TC0100000226.mm.1	6.17	6.05	0.1	0.33	1.09	0.923085	0.99999	Prss39	protease, serine 39	chr1	34498430 - 34503062	+	NM_009355; ENSMUST00000027299; BC049616; BC115665; uc007aov.1	Coding
TC0100000227.mm.1	6.52	6.4	0.1	0.29	1.09	0.688878	0.99999	Cfc1	cripto, FRL-1, cryptic family 1	chr1	34535648 - 34544311	+	NM_007685; ENSMUST00000027298; BC100705; BC100711; uc007aow.1	Coding
TC0100000228.mm.1	6.9	6.85	0.07	0.24	1.04	0.646427	0.99999	Amer3	APC membrane recruitment 3	chr1	34579693 - 34590944	+	NM_213727; ENSMUST00000052670; BC070435; uc011wjc.1	Coding
TC0100000229.mm.1	5.57	5.65	0.99	0.86	-1.06	0.853767	0.99999			chr1	34602442 - 34602471	+		NonCoding
TC0100000230.mm.1	6.7	6.59	0.07	0.07	1.08	0.134438	0.99999	Arhgef4; C230030N03Rik	Rho guanine nucleotide exchange factor (GEF) 4; RIKEN cDNA C230030N03 gene	chr1	34678188 - 34813309	+	NM_183019; ENSMUST00000047664; ENSMUST00000054582; ENSMUST00000159021; ENSMUST00000159059; ENSMUST00000159747; ENSMUST00000160855; ENSMUST00000162599; ENSMUST00000162760; BC139371; BC139397; OTTMUST00000083450; OTTMUST00000083451; OTTMUST00000083452; OTTMUST00000083453; OTTMUST00000083454; OTTMUST00000083455; OTTMUST00000083469; uc007ape.1; uc007apf.1; uc007apg.1; uc007aph.1; uc007api.1	Complex
TC0100000231.mm.1	4.78	4.62	0.35	0.39	1.12	0.972988	0.99999			chr1	34757101 - 34759181	+		NonCoding
TC0100000232.mm.1	4.4	4.51	0.25	0.32	-1.08	0.779802	0.99999			chr1	34823525 - 34826560	+		NonCoding
TC0100000233.mm.1	9.29	9.4	0.08	0.26	-1.08	0.96347	0.99999	Plekhb2	pleckstrin homology domain containing, family B (evectins) member 2	chr1	34849959 - 34879585	+	NM_145516; NM_175421; ENSMUST00000027297; ENSMUST00000152654; ENSMUST00000156687; BC057994; OTTMUST00000073322; OTTMUST00000073323; OTTMUST00000073324; uc007apk.2; uc007apl.1	Complex
TC0100000234.mm.1	5.45	5.66	0.15	0.34	-1.16	0.400273	0.99999	Gm25634	predicted gene, 25634	chr1	35761602 - 35761706	+	ENSMUST00000082667	NonCoding
TC0100000235.mm.1	4.6	4.55	0.17	0.22	1.03	0.355985	0.99999	1110002O04Rik	RIKEN cDNA 1110002O04 gene	chr1	35879845 - 35881119	+	uc007apm.1	NonCoding
TC0100000236.mm.1	5.13	4.88	0.15	0.26	1.19	0.207016	0.99999			chr1	36011072 - 36011894	+		NonCoding
TC0100000237.mm.1	8.57	8.72	0.15	0.32	-1.12	0.670832	0.99999	Hs6st1	heparan sulfate 6-O-sulfotransferase 1	chr1	36068400 - 36106446	+	NM_015818; ENSMUST00000088174; BC052316; OTTMUST00000073283; uc007apn.2	Coding
TC0100000238.mm.1	10.47	10.25	0.2	0.33	1.17	0.484824	0.99999			chr1	36124257 - 36125186	+		NonCoding
TC0100000239.mm.1	4.9	4.76	0.07	0.31	1.1	0.69361	0.99999			chr1	36132042 - 36138746	+		NonCoding
TC0100000240.mm.1	7.64	7.56	0.13	0.04	1.06	0.085481	0.99999	Arid5a	AT rich interactive domain 5A (MRF1-like); AT rich interactive domain 5A (Mrf1 like)	chr1	36307733 - 36324029	+	NM_001172205; NM_001172206; NM_145996; NR_033310; ENSMUST00000097778; ENSMUST00000115029; ENSMUST00000115031; ENSMUST00000115032; ENSMUST00000116629; ENSMUST00000124280; ENSMUST00000126413; ENSMUST00000137906; ENSMUST00000140218; ENSMUST00000141121; ENSMUST00000142319; ENSMUST00000145179; ENSMUST00000147123; ENSMUST00000150747; BC027152; OTTMUST00000051014; OTTMUST00000051015; OTTMUST00000051016;…	Complex
TC0100000241.mm.1	5.34	5.22	0.24	0.48	1.08	0.915186	0.99999			chr1	36332708 - 36333421	+		NonCoding
TC0100000242.mm.1	5.59	5.51	0.14	0.21	1.06	0.831626	0.99999	Fer1l5	fer-1-like 5 (C. elegans)	chr1	36372291 - 36422110	+	NM_001277076; ENSMUST00000140452; ENSMUST00000179162; OTTMUST00000084899; OTTMUST00000111661; uc007aqb.1	Complex
TC0100000243.mm.1	5.76	5.72	0.08	0.16	1.02	0.281399	0.99999			chr1	36461970 - 36471445	+		NonCoding
TC0100000244.mm.1	7.44	7.48	0.08	0.13	-1.02	0.901793	0.99999	Cnnm4	cyclin M4	chr1	36471597 - 36508776	+	NM_033570; ENSMUST00000153128; OTTMUST00000083926; uc007aqg.2	Complex
TC0100000245.mm.1	5.56	5.42	0.18	0.16	1.11	0.409155	0.99999			chr1	36473952 - 36476110	+		NonCoding
TC0100000246.mm.1	6.24	5.96	0.16	0.23	1.22	0.556218	0.99999			chr1	36490134 - 36492986	+		NonCoding
TC0100000247.mm.1	8.09	8.04	0.15	0.21	1.04	0.710447	0.99999	Cnnm3	cyclin M3	chr1	36511867 - 36528237	+	NM_001039551; NM_053186; ENSMUST00000001166; ENSMUST00000097776; ENSMUST00000135100; ENSMUST00000154225; OTTMUST00000051653; OTTMUST00000051654; OTTMUST00000051655; OTTMUST00000051656; uc007aqi.1; uc007aqj.1; uc007aqk.1; uc011wjk.1	Complex
TC0100000248.mm.1	6.12	6.05	0.1	0.21	1.05	0.792943	0.99999			chr1	36514251 - 36515794	+		NonCoding
TC0100000249.mm.1	4.79	4.93	0.24	0.31	-1.1	0.896411	0.99999			chr1	36540817 - 36546709	+		NonCoding
TC0100000250.mm.1	6.79	6.67	0.09	0.07	1.09	0.046141	0.99999	D430040D24Rik	RIKEN cDNA D430040D24 gene; novel transcript	chr1	36557701 - 36565613	+	ENSMUST00000149224; OTTMUST00000051775	NonCoding
TC0100000251.mm.1	11.32	11.23	0.03	0.15	1.07	0.236874	0.99999	Gm6428	predicted pseudogene 6428; eukaryotic translation initiation factor 1 (Eif1) pseudogene	chr1	36601802 - 36602146	+	ENSMUST00000161062; OTTMUST00000087260	Pseudogene
TC0100000252.mm.1	2.86	2.92	0.04	0.12	-1.04	0.194158	0.99999	Gm24133	predicted gene, 24133	chr1	36663965 - 36664039	+	ENSMUST00000104746	NonCoding
TC0100000253.mm.1	9.03	8.97	0.14	0.08	1.04	0.242897	0.99999	Cox5b	cytochrome c oxidase subunit Vb	chr1	36691487 - 36693388	+	NM_009942; ENSMUST00000081180; BC096048; BC099474; uc007aqw.1	Coding
TC0100000254.mm.1	5.19	5.09	0.11	0.17	1.07	0.867105	0.99999	4933424G06Rik	RIKEN cDNA 4933424G06 gene	chr1	36714538 - 36757960	+	NR_040290; uc007aqy.2	NonCoding
TC0100000255.mm.1	7	6.9	0.09	0.08	1.07	0.112074	0.99999	Zap70	zeta-chain (TCR) associated protein kinase; zeta-chain (TCR) associated protein kinase (Zap70), mRNA.	chr1	36761798 - 36782820	+	NM_001289612; NM_001289765; NM_001289766; NM_009539; ENSMUST00000027291; BC029727; uc007aqz.1; uc007ara.1; uc007arb.1	Coding
TC0100000256.mm.1	8.06	8.44	0.67	0.59	-1.3	0.561132	0.99999	n-R5s210	nuclear encoded rRNA 5S 210	chr1	37005439 - 37005557	+	ENSMUST00000177688	NonCoding
TC0100000257.mm.1	6.23	6.2	0.07	0.06	1.03	0.121585	0.99999	Vwa3b	von Willebrand factor A domain containing 3B	chr1	37026596 - 37187605	+	XM_003084438; ENSMUST00000027289; ENSMUST00000067178; ENSMUST00000117172; ENSMUST00000124404; ENSMUST00000162449; ENSMUST00000169057; BC050813; BC147491; OTTMUST00000072793; OTTMUST00000072823; OTTMUST00000072824; OTTMUST00000086761; uc007are.1; uc007arf.1; uc007arh.2; uc011wjo.1; uc011wjp.1	Complex
TC0100000258.mm.1	6.5	6.32	0.12	0.2	1.14	0.358215	0.99999	Cnga3	cyclic nucleotide gated channel alpha 3	chr1	37218278 - 37263384	+	NM_001282010; NM_009918; ENSMUST00000027288; ENSMUST00000134238; BC035272; BC049145; OTTMUST00000060500; OTTMUST00000060501; uc007ari.1	Coding
TC0100000259.mm.1	8.63	8.74	0.14	0.16	-1.08	0.506308	0.99999	Inpp4a	inositol polyphosphate-4-phosphatase, type I	chr1	37299865 - 37410736	+	NM_030266; NM_172971; ENSMUST00000027287; ENSMUST00000058307; ENSMUST00000114933; ENSMUST00000123124; ENSMUST00000132401; ENSMUST00000132615; ENSMUST00000136846; ENSMUST00000137266; ENSMUST00000140264; ENSMUST00000146676; ENSMUST00000168546; BC120541; BC144748; OTTMUST00000083008; OTTMUST00000083009; OTTMUST00000083011; OTTMUST00000083012; OTTMUST00000083030; OTTMUST00000083031; OTTMUST0000008303…	Complex
TC0100000260.mm.1	8.48	8.45	0.06	0.06	1.02	0.922703	0.99999	Unc50	unc-50 homolog (C. elegans); unc-50 homolog	chr1	37430170 - 37439124	+	NM_026123; ENSMUST00000027285; ENSMUST00000114925; ENSMUST00000118059; ENSMUST00000134184; ENSMUST00000144617; BC019484; OTTMUST00000051682; OTTMUST00000051683; OTTMUST00000051684; OTTMUST00000051685; OTTMUST00000075443; uc007arp.1; uc007arq.1	Complex
TC0100000261.mm.1	5.26	5.11	0.3	0.37	1.11	0.972862	0.99999			chr1	37494563 - 37497504	+		NonCoding
TC0100000262.mm.1	6.28	6.3	0.22	0.28	-1.01	0.516879	0.99999			chr1	37608579 - 37612392	+		NonCoding
TC0100000263.mm.1	5.82	5.81	0.15	0.33	1	0.508185	0.99999	4930556I23Rik	RIKEN cDNA 4930556I23 gene; Novel transcript	chr1	37614259 - 37615502	+	ENSMUST00000160659; OTTMUST00000075119	NonCoding
TC0100000264.mm.1	5.41	5.32	0.16	0.21	1.06	0.731589	0.99999			chr1	37653499 - 37670930	+		NonCoding
TC0100000265.mm.1	5.67	5.58	0.36	0.48	1.06	0.674158	0.99999			chr1	37742207 - 37744762	+		NonCoding
TC0100000266.mm.1	6.45	6.41	0.12	0.17	1.03	0.755604	0.99999	Gm26805	predicted gene, 26805	chr1	37865299 - 37871388	+	ENSMUST00000181885	NonCoding
TC0100000267.mm.1	6.18	6.16	0.12	0.09	1.01	0.782997	0.99999	Lipt1	lipoyltransferase 1	chr1	37871738 - 37877387	+	NM_001037918; ENSMUST00000041621; ENSMUST00000128085; ENSMUST00000142670; ENSMUST00000144440; BC019519; OTTMUST00000052446; OTTMUST00000052447; OTTMUST00000052448; OTTMUST00000052449; uc007ash.2	Coding
TC0100000268.mm.1	7.02	7.07	0.06	0.04	-1.03	0.627206	0.99999	Mrpl30; Gm6238	mitochondrial ribosomal protein L30; predicted pseudogene 6238	chr1	37890477 - 37898535	+	NM_027098; ENSMUST00000027256; ENSMUST00000160082; ENSMUST00000161694; ENSMUST00000162513; BC004614; OTTMUST00000065720; OTTMUST00000065721; OTTMUST00000065722; OTTMUST00000065723; uc007asj.1	Ribosomal
TC0100000269.mm.1	5.42	5.36	0.17	0.31	1.04	0.622969	0.99999	Gm15457	predicted gene 15457; novel transcript	chr1	37933596 - 37954136	+	ENSMUST00000129513; OTTMUST00000052653	NonCoding
TC0100000270.mm.1	5.6	5.36	0.25	0.51	1.18	0.965703	0.99999	Gm23409	predicted gene, 23409	chr1	37973967 - 37974203	+	ENSMUST00000158516	NonCoding
TC0100000271.mm.1	9.27	9.42	0.16	0.2	-1.11	0.513869	0.99999	Eif5b	eukaryotic translation initiation factor 5B	chr1	37998010 - 38055579	+	NM_198303; ENSMUST00000027252; uc007aso.1	Complex
TC0100000272.mm.1	5.1	5.12	0.16	0.41	-1.01	0.482316	0.99999			chr1	38014959 - 38016511	+		NonCoding
TC0100000273.mm.1	5.13	4.89	0.25	0.48	1.17	0.940762	0.99999			chr1	38132083 - 38159892	+		NonCoding
TC0100000274.mm.1	5.41	5.3	0.13	0.21	1.08	0.763145	0.99999	Gm16150	predicted gene 16150; novel transcript	chr1	38235420 - 38246748	+	ENSMUST00000127620; ENSMUST00000133299; OTTMUST00000076609; OTTMUST00000076610	NonCoding
TC0100000275.mm.1	5.1	5.04	0.13	0.22	1.04	0.73433	0.99999	Gm16151	predicted gene 16151; novel transcript	chr1	38307902 - 38311930	+	ENSMUST00000129696; OTTMUST00000076611	NonCoding
TC0100000276.mm.1	5.25	5.05	0.18	0.34	1.15	0.78479	0.99999	Gm16152	predicted gene 16152; novel transcript	chr1	38384949 - 38393974	+	ENSMUST00000131663; ENSMUST00000143261; OTTMUST00000076612; OTTMUST00000076613	NonCoding
TC0100000277.mm.1	5.38	5.5	0.26	0.11	-1.09	0.907805	0.99999			chr1	38767184 - 38767686	+		NonCoding
TC0100000278.mm.1	4.46	4.26	0.16	0.29	1.15	0.49966	0.99999			chr1	38793688 - 38798479	+		NonCoding
TC0100000279.mm.1	5.26	5.15	0.23	0.28	1.08	0.811802	0.99999	Nms	neuromedin S	chr1	38939149 - 38950278	+	NM_001011684; ENSMUST00000088029; ENSMUST00000160214; BC138922; OTTMUST00000089402; OTTMUST00000089403; uc007atb.1	Coding
TC0100000280.mm.1	8.7	8.81	0.09	0.08	-1.08	0.222336	0.99999	Pdcl3	phosducin-like 3	chr1	38987804 - 38997236	+	NM_026850; ENSMUST00000027247; BC005601; uc007atc.1	Coding
TC0100000281.mm.1	6.84	6.95	0.12	0.16	-1.08	0.325681	0.99999			chr1	38992678 - 38994316	+		NonCoding
TC0100000282.mm.1	8.71	8.27	0.32	0.46	1.36	0.344952	0.99999	Npas2	neuronal PAS domain protein 2	chr1	39193731 - 39363240	+	NM_008719; ENSMUST00000056815; ENSMUST00000172825; ENSMUST00000173050; BC109166; OTTMUST00000094904; OTTMUST00000094905; OTTMUST00000094906; uc007atd.2	Complex
TC0100000283.mm.1	10.99	10.99	0.15	0.22	1	0.812692	0.99999	Gm3617	predicted gene 3617; ribosomal protein L17 (Rpl17) pseudogene	chr1	39314899 - 39315453	+	ENSMUST00000173076; OTTMUST00000094908	Pseudogene
TC0100000284.mm.1	10.29	10.39	0.09	0.12	-1.07	0.231333	0.99999	Rpl31; Rpl31-ps12	ribosomal protein L31; ribosomal protein L31, pseudogene 1 2	chr1	39367851 - 39371911	+	NM_001252218; NM_001252219; NM_053257; ENSMUST00000086535; ENSMUST00000178079; ENSMUST00000179954; BC050113; BC055720; BC086916; BC099436; uc007ate.2; uc007atf.2; uc029qnw.1; uc029qnx.1	Ribosomal
TC0100000285.mm.1	9.03	9.06	0.48	0.39	-1.02	0.933313	0.99999	Gm24826	predicted gene, 24826	chr1	39519533 - 39519747	+	ENSMUST00000083695	NonCoding
TC0100000286.mm.1	7.68	7.73	0.08	0.25	-1.03	0.650493	0.99999	Cnot11	CCR4-NOT transcription complex, subunit 11; Novel Gly-rich protein	chr1	39534992 - 39546881	+	NM_028043; ENSMUST00000003219; ENSMUST00000160145; ENSMUST00000161515; BC049091; BC050812; OTTMUST00000065794; OTTMUST00000065795; uc007ati.1; uc007atj.1	Complex
TC0100000287.mm.1	5.63	5.69	0.12	0.21	-1.04	0.564009	0.99999	D930019O06Rik	RIKEN cDNA D930019O06	chr1	39650176 - 39657390	+	ENSMUST00000181841	NonCoding
TC0100000288.mm.1	4.64	4.56	0.04	0.18	1.06	0.412077	0.99999			chr1	39852473 - 39865280	+		NonCoding
TC0100000289.mm.1	9.24	9.34	0.15	0.16	-1.08	0.326002	0.99999	Map4k4	mitogen-activated protein kinase kinase kinase kinase 4	chr1	39900913 - 40026310	+	NM_001252200; NM_001252201; NM_001252202; NM_008696; ENSMUST00000163854; ENSMUST00000168431; BC141109; BC145390; BC145391; uc007atr.1; uc007ats.1; uc011wjv.1; uc011wjw.1; uc011wjx.1	Complex
TC0100000290.mm.1	6.2	6.3	0.11	0.43	-1.07	0.511968	0.99999			chr1	39956758 - 39960277	+		NonCoding
TC0100000291.mm.1	6.54	6.74	0.2	0.23	-1.15	0.34773	0.99999			chr1	39974463 - 39975736	+		NonCoding
TC0100000292.mm.1	6.43	6.01	0.71	0.16	1.34	0.073069	0.99999	Il1r2	interleukin 1 receptor, type II	chr1	40084768 - 40125227	+	NM_010555; ENSMUST00000027243; BC032962; uc007atu.2; uc011wjy.2	Coding
TC0100000293.mm.1	3.95	3.93	0.37	0.77	1.01	0.637966	0.99999			chr1	40148923 - 40150216	+		NonCoding
TC0100000294.mm.1	6.69	6.68	0.16	0.25	1.01	0.958244	0.99999			chr1	40167464 - 40168108	+		NonCoding
TC0100000295.mm.1	8.87	9.08	0.13	0.2	-1.15	0.106498	0.99999	Il1r1	interleukin 1 receptor, type I	chr1	40225080 - 40316198	+	NM_001123382; NM_008362; ENSMUST00000027241; ENSMUST00000114795; BC109135; uc007atv.1; uc007atw.1	Coding
TC0100000296.mm.1	6.6	6.8	0.16	0.3	-1.15	0.24957	0.99999			chr1	40238020 - 40241416	+		NonCoding
TC0100000297.mm.1	7.64	7.71	0.25	0.1	-1.05	0.832633	0.99999	Il1rl2	interleukin 1 receptor-like 2	chr1	40324627 - 40365471	+	NM_133193; ENSMUST00000095020; BC117797; uc007atx.1; uc007aty.1	Coding
TC0100000298.mm.1	5.88	5.96	0.09	0.07	-1.06	0.289927	0.99999	Il1rl1	interleukin 1 receptor-like 1	chr1	40429570 - 40465415	+	NM_001025602; NM_010743; ENSMUST00000053043; ENSMUST00000097772; ENSMUST00000173514; ENSMUST00000173881; ENSMUST00000174335; BC051445; OTTMUST00000097562; OTTMUST00000097565; OTTMUST00000097566; OTTMUST00000097571; uc007atz.2; uc007aua.2; uc007aub.2; uc007auc.2	Coding
TC0100000299.mm.1	9.48	9.54	0.12	0.16	-1.04	0.981002	0.99999	Il18r1	interleukin 18 receptor 1	chr1	40465552 - 40500854	+	NM_001161842; NM_001161843; NM_008365; ENSMUST00000087983; ENSMUST00000108044; ENSMUST00000167723; BC023240; uc007aud.1; uc007aue.1; uc007auf.1; uc007aug.1; uc011wjz.1	Complex
TC0100000300.mm.1	6.91	6.82	0.38	0.2	1.06	0.295084	0.99999	Il18rap	interleukin 18 receptor accessory protein	chr1	40515362 - 40551705	+	NM_010553; ENSMUST00000027237; ENSMUST00000159724; ENSMUST00000160468; ENSMUST00000163057; BC120598; BC120600; OTTMUST00000088425; OTTMUST00000088426; OTTMUST00000088427; OTTMUST00000088447; uc007aui.1; uc007auj.1; uc007auk.1	Complex
TC0100000301.mm.1	7.3	7.19	0.23	0.23	1.08	0.637653	0.99999	Slc9a4	solute carrier family 9 (sodium/hydrogen exchanger), member 4	chr1	40580227 - 40630731	+	NM_177084; ENSMUST00000027233; BC120543; uc007aul.1	Coding
TC0100000302.mm.1	5.84	5.76	0.05	0.06	1.06	0.102788	0.99999	Slc9a2	solute carrier family 9 (sodium/hydrogen exchanger), member 2	chr1	40681712 - 40768885	+	NM_001033289; ENSMUST00000027231; BC103685; BC104737; uc007aum.1	Coding
TC0100000303.mm.1	6.97	6.69	0.12	0.22	1.21	0.259247	0.99999			chr1	40771385 - 40785343	+		NonCoding
TC0100000304.mm.1	6.34	6.45	0.38	0.11	-1.08	0.459656	0.99999	Tmem182	transmembrane protein 182	chr1	40805601 - 40856886	+	NM_001081198; ENSMUST00000114765; BC147440; BC147740; OTTMUST00000110674; uc007auq.1	Complex
TC0100000305.mm.1	4.22	4.19	0.28	0.42	1.02	0.637026	0.99999			chr1	40980779 - 40981470	+		NonCoding
TC0100000306.mm.1	3.72	3.71	0.34	0.38	1.01	0.913292	0.99999			chr1	40999623 - 41001567	+		NonCoding
TC0100000307.mm.1	5.42	5.41	0.24	0.28	1	0.853927	0.99999			chr1	41919951 - 41939562	+		NonCoding
TC0100000308.mm.1	5.27	5.09	0.11	0.28	1.13	0.771369	0.99999	Gm9915	predicted gene 9915	chr1	42229726 - 42231108	+	ENSMUST00000066196	Coding
TC0100000309.mm.1	4.45	4.59	0.24	0.34	-1.1	0.620949	0.99999			chr1	42261567 - 42306672	+		NonCoding
TC0100000310.mm.1	4	4.05	0.3	0.42	-1.03	0.799179	0.99999			chr1	42534256 - 42536375	+		NonCoding
TC0100000311.mm.1	4.02	3.93	0.1	0.19	1.06	0.887841	0.99999			chr1	42651726 - 42652401	+		NonCoding
TC0100000312.mm.1	5.5	5.39	0.08	0.12	1.07	0.565031	0.99999	Pou3f3; 2900092D14Rik; Gm20646	POU domain, class 3, transcription factor 3; RIKEN cDNA 2900092D14 gene; predicted gene 20646; novel transcript, sense overlapping Pou3f3	chr1	42692937 - 42740968	+	NM_008900; NR_027891; ENSMUST00000054883; ENSMUST00000176807; OTTMUST00000054069; OTTMUST00000103643; uc007auw.1; uc007aux.2	Complex
TC0100000313.mm.1	6.69	6.49	0.16	0.4	1.14	0.832552	0.99999			chr1	42714443 - 42746437	+		NonCoding
TC0100000314.mm.1	4.94	4.94	0.21	0.26	-1	0.810849	0.99999			chr1	42750712 - 42752881	+		NonCoding
TC0100000315.mm.1	7.64	7.7	0.12	0.08	-1.04	0.325859	0.99999	Mrps9	mitochondrial ribosomal protein S9	chr1	42851233 - 42905683	+	NM_023514; ENSMUST00000057208; BC116437; uc007auz.2; uc007ava.2; uc007avb.1	Ribosomal
TC0100000316.mm.1	6.7	6.59	0.15	0.26	1.08	0.942408	0.99999			chr1	42864357 - 42868337	+		NonCoding
TC0100000317.mm.1	6.22	6.16	0.13	0.17	1.04	0.576605	0.99999	Gpr45	G protein-coupled receptor 45	chr1	42952872 - 43035449	+	NM_053107; ENSMUST00000179655; ENSMUST00000179766; BC118506; BC118510; uc007avc.2; uc007avd.2	Complex
TC0100000318.mm.1	2.15	2.32	0.09	0.1	-1.13	0.057037	0.99999	Gm24001	predicted gene, 24001	chr1	43036845 - 43036929	+	ENSMUST00000158463	NonCoding
TC0100000319.mm.1	5.81	5.57	0.09	0.19	1.18	0.09278	0.99999	8430432A02Rik	RIKEN cDNA 8430432A02 gene	chr1	43092588 - 43093835	+	ENSMUST00000039080	Coding
TC0100000320.mm.1	8.24	8.34	0.14	0.06	-1.07	0.381085	0.99999	AI597479	expressed sequence AI597479; novel protein	chr1	43098710 - 43115947	+	NM_133818; ENSMUST00000010434; BC006931; OTTMUST00000052200; uc007avj.1	Complex
TC0100000321.mm.1	11.8	11.84	0.18	0.09	-1.03	0.660861	0.99999	Gm8210; Rpl29	predicted pseudogene 8210; ribosomal protein L29; ribosomal protein L29 (Rpl29) pseudogene	chr1	43189119 - 43189773	+	XM_985134; ENSMUST00000178557; BC002062; BC082292; BC094039; BC096575; OTTMUST00000052438	Complex
TC0100000322.mm.1	5.21	5.08	0.1	0.17	1.09	0.425868	0.99999			chr1	43196982 - 43216593	+		NonCoding
TC0100000323.mm.1	7.98	8.12	0.13	0.14	-1.11	0.233849	0.99999	Nck2; LOC100861934	non-catalytic region of tyrosine kinase adaptor protein 2; uncharacterized LOC100861934	chr1	43445751 - 43570518	+	NM_010879; XM_003688768; ENSMUST00000086421; ENSMUST00000114744; ENSMUST00000124817; ENSMUST00000136648; BC011071; BC034255; OTTMUST00000049828; OTTMUST00000049829; OTTMUST00000049830; OTTMUST00000049831; uc007avn.1; uc007avo.2	Complex
TC0100000324.mm.1	6.07	6.34	0.11	0.34	-1.21	0.238099	0.99999			chr1	43454133 - 43454715	+		NonCoding
TC0100000325.mm.1	5.89	6.05	0.19	0.17	-1.11	0.403815	0.99999			chr1	43488447 - 43491509	+		NonCoding
TC0100000326.mm.1	5.8	5.77	0.21	0.3	1.02	0.258258	0.99999			chr1	43549163 - 43553093	+		NonCoding
TC0100000327.mm.1	7.05	7.39	0.23	0.15	-1.27	0.036892	0.99999			chr1	43556848 - 43558952	+		NonCoding
TC0100000328.mm.1	6.64	6.97	0.14	0.18	-1.25	0.085085	0.99999			chr1	43560273 - 43561565	+		NonCoding
TC0100000329.mm.1	5.95	5.83	0.16	0.17	1.08	0.446298	0.99999	1500015O10Rik	RIKEN cDNA 1500015O10 gene; novel protein likely orthologe of esophageal cancer related gene 4 protein	chr1	43730602 - 43742578	+	NM_024283; ENSMUST00000027217; BC002254; OTTMUST00000049335; uc007avp.2	Coding
TC0100000330.mm.1	7.41	7.16	0.17	0.15	1.19	0.069836	0.99999	Gm16103	predicted gene 16103; enolase 1, alpha non-neuron (Eno1) pseudogene	chr1	43785910 - 43787188	+	ENSMUST00000163003; OTTMUST00000075192	Pseudogene
TC0100000331.mm.1	5.17	5.09	0.35	0.37	1.05	0.787139	0.99999	Gm26352	predicted gene, 26352	chr1	43902928 - 43903052	+	ENSMUST00000158223	NonCoding
TC0100000332.mm.1	8.73	8.81	0.11	0.22	-1.06	0.909358	0.99999	Tpp2	tripeptidyl peptidase II	chr1	43934002 - 44002999	+	NM_009418; ENSMUST00000087933; BC058239; uc007avr.1; uc007avs.1; uc007avt.1; uc007avu.1; uc011wkb.1	Complex
TC0100000333.mm.1	7.19	7.29	0.15	0.16	-1.07	0.3186	0.99999	Bivm	basic, immunoglobulin-like variable motif containing	chr1	44118957 - 44144771	+	NM_144558; ENSMUST00000035991; ENSMUST00000114709; ENSMUST00000129068; ENSMUST00000138521; ENSMUST00000155917; BC082584; OTTMUST00000055463; OTTMUST00000055464; OTTMUST00000055465; OTTMUST00000055466; OTTMUST00000055467; uc007awd.2; uc007awe.2; uc007awf.2	Complex
TC0100000334.mm.1	7.94	7.94	0.16	0.19	1	0.83862	0.99999	Ercc5	excision repair cross-complementing rodent repair deficiency, complementation group 5; excision repair cross-complementing rodent repair deficiency complementation group 5	chr1	44147744 - 44181260	+	NM_011729; ENSMUST00000027214; ENSMUST00000131177; ENSMUST00000137380; ENSMUST00000139510; ENSMUST00000145406; ENSMUST00000155862; BC141070; OTTMUST00000050813; OTTMUST00000050814; OTTMUST00000050815; OTTMUST00000050816; OTTMUST00000075845; OTTMUST00000075846; uc007awh.2; uc007awi.2; uc007awj.1	Complex
TC0100000335.mm.1	5.01	4.71	0.28	0.32	1.23	0.358458	0.99999			chr1	44178853 - 44179106	+		NonCoding
TC0100000336.mm.1	5.73	5.75	0.04	0.09	-1.01	0.739188	0.99999	Gm15833	predicted gene 15833; eukaryotic translation initiation factor 4B (Eif4b) pseudogene	chr1	44212162 - 44213118	+	ENSMUST00000161563; OTTMUST00000065800	Pseudogene
TC0100000337.mm.1	3.71	3.84	0.35	0.47	-1.09	0.988313	0.99999			chr1	44392809 - 44394447	+		NonCoding
TC0100000338.mm.1	8.03	8.19	0.13	0.18	-1.12	0.441171	0.99999	Gulp1	GULP, engulfment adaptor PTB domain containing 1	chr1	44551511 - 44796836	+	NM_028450; ENSMUST00000074525; ENSMUST00000159555; ENSMUST00000160854; ENSMUST00000161066; ENSMUST00000161793; ENSMUST00000162600; BC032154; OTTMUST00000075110; OTTMUST00000075111; OTTMUST00000075112; OTTMUST00000075113; OTTMUST00000075114; OTTMUST00000075115; uc007awl.2; uc007awm.2; uc007awn.2	Complex
TC0100000339.mm.1	5	5.22	0.26	0.4	-1.16	0.190955	0.99999			chr1	44560885 - 44565447	+		NonCoding
TC0100000340.mm.1	5.32	5.43	0.19	0.32	-1.08	0.303208	0.99999			chr1	44572905 - 44575357	+		NonCoding
TC0100000341.mm.1	6.19	6.39	0.14	0.42	-1.15	0.406758	0.99999			chr1	44590626 - 44594483	+		NonCoding
TC0100000342.mm.1	5.32	5.28	0.28	0.14	1.03	0.85569	0.99999	Gm16102	predicted gene 16102; voltage-dependent anion channel 1 (Vdac1) pseudogene	chr1	44644279 - 44644698	+	ENSMUST00000160955; OTTMUST00000075109	Pseudogene
TC0100000343.mm.1	9.19	9.41	0.24	0.3	-1.17	0.085775	0.99999	Col3a1	collagen, type III, alpha 1; procollagen type III alpha 1	chr1	45311538 - 45349706	+	NM_009930; ENSMUST00000087883; ENSMUST00000123204; ENSMUST00000129611; BC043089; BC052398; BC058724; OTTMUST00000050577; OTTMUST00000050578; OTTMUST00000050579; uc007awp.2; uc007awq.2	Complex
TC0100000344.mm.1	7.8	7.83	0.49	0.48	-1.02	0.875103	0.99999			chr1	45445573 - 45446502	+		NonCoding
TC0100000345.mm.1	10.93	10.62	0.43	0.72	1.24	0.832335	0.99999			chr1	45611671 - 45611696	+		NonCoding
TC0100000346.mm.1	10.16	10.27	0.82	0.96	-1.08	0.758357	0.99999			chr1	45611746 - 45611792	+		NonCoding
TC0100000347.mm.1	9.72	9.72	0.59	0.68	-1	0.90174	0.99999			chr1	45611862 - 45611909	+		NonCoding
TC0100000348.mm.1	7.36	7.5	0.38	0.4	-1.1	0.584699	0.99999	Gm23974	predicted gene, 23974	chr1	45746895 - 45747025	+	ENSMUST00000083321	NonCoding
TC0100000349.mm.1	5.14	5.06	0.21	0.13	1.05	0.831759	0.99999			chr1	45767740 - 45770202	+		NonCoding
TC0100000350.mm.1	6.97	6.82	0.16	0.31	1.11	0.620945	0.99999	Gm23984	predicted gene, 23984	chr1	45772962 - 45773164	+	ENSMUST00000157139	NonCoding
TC0100000351.mm.1	7.73	7.83	0.14	0.14	-1.07	0.461347	0.99999	Wdr75	WD repeat domain 75	chr1	45795166 - 45823619	+	NM_028599; ENSMUST00000027139; ENSMUST00000135662; ENSMUST00000142145; ENSMUST00000143737; ENSMUST00000146602; ENSMUST00000147308; ENSMUST00000154436; BC117880; BC117881; OTTMUST00000053315; OTTMUST00000053316; OTTMUST00000053317; OTTMUST00000053318; OTTMUST00000053319; OTTMUST00000053320; OTTMUST00000053321; uc007awt.1; uc011wkg.1	Complex
TC0100000352.mm.1	8.3	8.38	0.13	0.07	-1.06	0.483871	0.99999	Rpl23a-ps1	ribosomal protein 23A, pseudogene 1	chr1	45981548 - 45982015	+	ENSMUST00000085632	Pseudogene
TC0100000353.mm.1	6.28	6.26	0.18	0.02	1.02	0.684236	0.99999	Dnah7b; Dnah7c	dynein, axonemal, heavy chain 7B; dynein, axonemal, heavy chain 7C	chr1	46066738 - 46373550	+	NM_001160386; ENSMUST00000069293; uc007awx.2; uc007awy.2; uc007awz.2	Complex
TC0100000354.mm.1	8.45	8.78	0.56	0.52	-1.26	0.673005	0.99999	n-R5s211	nuclear encoded rRNA 5S 211	chr1	46374197 - 46374315	+	ENSMUST00000093689	NonCoding
TC0100000355.mm.1	13.58	13.6	0.1	0.1	-1.01	0.925942	0.99999	Hspa8	heat shock protein 8	chr1	46416155 - 46416211	+	uc007axa.1	NonCoding
TC0100000356.mm.1	6.25	6.22	0.17	0.05	1.02	0.64365	0.99999	Dnah7c	dynein, axonemal, heavy chain 7C	chr1	46421053 - 46807470	+	XM_003084436; ENSMUST00000178395; uc007axb.1	Coding
TC0100000357.mm.1	13.56	13.58	0.1	0.11	-1.01	0.952641	0.99999	Hspa8	heat shock protein 8	chr1	47658851 - 47658908	+	uc007axe.1	NonCoding
TC0100000358.mm.1	6.06	5.87	0.21	0.26	1.14	0.339261	0.99999	Gm8357	predicted gene 8357; Glyceraldehyde-3-phosphate dehydrogenase (Gapdh) pseudogene	chr1	48881713 - 48882723	+	ENSMUST00000181115; OTTMUST00000112408	Pseudogene
TC0100000359.mm.1	2.7	2.57	0.2	0.23	1.09	0.604954	0.99999	Gm22693	predicted gene, 22693	chr1	49095444 - 49095885	+	ENSMUST00000175049	NonCoding
TC0100000360.mm.1	3.23	3.1	0.26	0.42	1.09	0.926377	0.99999	C230029F24Rik	RIKEN cDNA C230029F24 gene	chr1	49244616 - 49340431	+	XR_104575; ENSMUST00000056879; uc007axf.1	Coding
TC0100000361.mm.1	5.98	6.01	0.34	0.44	-1.02	0.88284	0.99999			chr1	50107472 - 50108960	+		NonCoding
TC0100000362.mm.1	5.31	5.24	0.2	0.27	1.05	0.9445	0.99999	Gm25843	predicted gene, 25843	chr1	50559762 - 50560075	+	ENSMUST00000122582	NonCoding
TC0100000363.mm.1	6.5	6.41	0.37	0.43	1.07	0.753156	0.99999			chr1	50812445 - 50817701	+		NonCoding
TC0100000364.mm.1	6.32	6.43	0.13	0.02	-1.08	0.454484	0.99999	Tmeff2	transmembrane protein with EGF-like and two follistatin-like domains 2	chr1	50900647 - 51187270	+	NM_019790; ENSMUST00000081851; ENSMUST00000114565; ENSMUST00000139157; BC034850; OTTMUST00000053512; OTTMUST00000053513; OTTMUST00000053514; uc007axh.1; uc007axi.1; uc007axj.1	Complex
TC0100000365.mm.1	3.64	3.71	0.13	0.18	-1.05	0.638577	0.99999			chr1	50904444 - 50905918	+		NonCoding
TC0100000366.mm.1	3.89	3.85	0.14	0.22	1.03	0.704794	0.99999			chr1	51009534 - 51011810	+		NonCoding
TC0100000367.mm.1	11.77	11.69	0.32	0.34	1.06	0.917692	0.99999	Gm25736	predicted gene, 25736	chr1	51015313 - 51015413	+	ENSMUST00000175165	NonCoding
TC0100000368.mm.1	3.81	3.78	0.23	0.29	1.03	0.734625	0.99999			chr1	51077892 - 51078874	+		NonCoding
TC0100000369.mm.1	4.06	4.08	0.18	0.2	-1.02	0.724798	0.99999			chr1	51088406 - 51092331	+		NonCoding
TC0100000370.mm.1	4.47	4.66	0.23	0.29	-1.13	0.194329	0.99999			chr1	51148309 - 51149493	+		NonCoding
TC0100000371.mm.1	4.67	4.6	0.18	0.16	1.05	0.637241	0.99999			chr1	51195221 - 51197746	+		NonCoding
TC0100000372.mm.1	11.12	11.22	0.09	0.17	-1.07	0.630796	0.99999	Sdpr	serum deprivation response	chr1	51289126 - 51302960	+	NM_138741; ENSMUST00000051572; BC020008; BC027005; uc007axk.1	Coding
TC0100000373.mm.1	3.95	3.91	0.21	0.27	1.03	0.976748	0.99999			chr1	51333371 - 51343279	+		NonCoding
TC0100000374.mm.1	6.97	6.92	0.18	0.2	1.04	0.553051	0.99999	Stat4	signal transducer and activator of transcription 4	chr1	51987148 - 52107188	+	NM_011487; ENSMUST00000027277; ENSMUST00000168302; BC098499; uc007axw.1; uc007axx.1; uc011wkn.1	Coding
TC0100000375.mm.1	9.96	9.7	0.41	0.7	1.2	0.967079	0.99999	Stat1	signal transducer and activator of transcription 1	chr1	52119438 - 52161865	+	NM_001205313; NM_001205314; NM_009283; ENSMUST00000070968; BC004808; uc007axy.1; uc007axz.1; uc007aya.2; uc007ayb.2; uc007ayc.2; uc007ayd.2	Coding
TC0100000376.mm.1	3.21	3.21	0.18	0.08	1	0.981428	0.99999			chr1	52185063 - 52186843	+		NonCoding
TC0100000377.mm.1	4.28	4.33	0.18	0.23	-1.04	0.313699	0.99999			chr1	52331824 - 52338165	+		NonCoding
TC0100000378.mm.1	4.83	4.93	0.19	0.19	-1.07	0.441748	0.99999			chr1	52510720 - 52512872	+		NonCoding
TC0100000379.mm.1	5.72	5.64	0.13	0.33	1.06	0.722938	0.99999			chr1	52513381 - 52582673	+		NonCoding
TC0100000380.mm.1	7.27	7.14	0.06	0.07	1.09	0.082593	0.99999	Tmem194b	transmembrane protein 194B	chr1	52630705 - 52651919	+	NM_001142647; NR_024590; ENSMUST00000165859; uc007ayk.3; uc011wkp.1; uc029qoj.1; uc029qok.1; uc029qol.1	Complex
TC0100000381.mm.1	6.52	6.55	0.06	0.13	-1.02	0.857147	0.99999	Hibch	3-hydroxyisobutyryl-Coenzyme A hydrolase	chr1	52844929 - 52920986	+	NM_146108; ENSMUST00000044478; ENSMUST00000159352; ENSMUST00000159431; ENSMUST00000161125; ENSMUST00000161552; ENSMUST00000162609; BC026437; OTTMUST00000075675; OTTMUST00000075676; OTTMUST00000075677; OTTMUST00000075678; OTTMUST00000075679; OTTMUST00000075680; uc007ayp.1; uc011wkr.1	Complex
TC0100000382.mm.1	5.96	5.89	0.17	0.18	1.05	0.514469	0.99999			chr1	52855516 - 52857603	+		NonCoding
TC0100000383.mm.1	4.27	4.13	0.2	0.43	1.11	0.944458	0.99999	Mstn	myostatin	chr1	53061663 - 53068079	+	NM_010834; ENSMUST00000027269; BC103676; uc007ayt.1	Coding
TC0100000384.mm.1	4.48	4.31	0.32	0.44	1.13	0.818856	0.99999	Gm24349	predicted gene, 24349	chr1	53100050 - 53100150	+	ENSMUST00000158709	NonCoding
TC0100000385.mm.1	3.71	3.71	0.33	0.33	-1	0.925094	0.99999			chr1	53194933 - 53197832	+		NonCoding
TC0100000386.mm.1	6.7	6.74	0.06	0.14	-1.03	0.57794	0.99999	Ormdl1	ORM1-like 1 (S. cerevisiae); ORM1-like 1	chr1	53297095 - 53310309	+	NM_145517; ENSMUST00000027266; ENSMUST00000135746; BC012315; BC023695; BC025572; OTTMUST00000051803; OTTMUST00000051804; uc007ayy.2; uc011wks.1	Complex
TC0100000387.mm.1	7.19	7.16	0.07	0.1	1.02	0.903672	0.99999	Osgepl1	O-sialoglycoprotein endopeptidase-like 1; O-sialoglycoprotein endopeptidase-like 1 (Osgepl1), mRNA.	chr1	53313624 - 53326343	+	NM_001285839; NM_028091; NR_104360; NR_104361; ENSMUST00000027265; ENSMUST00000114484; ENSMUST00000135614; ENSMUST00000135786; ENSMUST00000150115; ENSMUST00000151296; ENSMUST00000153939; BC058172; OTTMUST00000051976; OTTMUST00000051977; OTTMUST00000051978; OTTMUST00000051979; OTTMUST00000051980; OTTMUST00000051981; OTTMUST00000051982; uc007aza.1; uc007azb.1; uc007azc.1; uc007azd.1; uc011wkt.1	Complex
TC0100000388.mm.1	3.86	3.98	0.18	0.22	-1.09	0.5225	0.99999			chr1	53791201 - 53792655	+		NonCoding
TC0100000389.mm.1	5.84	5.86	0.28	0.53	-1.01	0.874206	0.99999	Mir7681; mmu-mir-7681	microRNA mir-7681; mmu-mir-7681	chr1	53849424 - 53849495	+	NR_106149; ENSMUST00000184834	NonCoding
TC0100000390.mm.1	5.05	4.93	0.06	0.14	1.09	0.436801	0.99999	Ccdc150	coiled-coil domain containing 150	chr1	54250683 - 54368727	+	NM_030025; ENSMUST00000027128; ENSMUST00000159682; ENSMUST00000160472; ENSMUST00000161988; ENSMUST00000163072; OTTMUST00000088448; OTTMUST00000088449; OTTMUST00000088450; OTTMUST00000088451; OTTMUST00000088452; uc007azn.1; uc007azo.1; uc011wkx.1	Complex
TC0100000391.mm.1	4.41	4.35	0.14	0.2	1.04	0.815631	0.99999	4930444A19Rik	RIKEN cDNA 4930444A19 gene	chr1	54681729 - 54767523	+	uc007azt.1	NonCoding
TC0100000392.mm.1	4.63	4.92	0.65	0.66	-1.22	0.476313	0.99999	Gm24053	predicted gene, 24053	chr1	54769218 - 54769322	+	ENSMUST00000158620	NonCoding
TC0100000393.mm.1	8.33	8.24	0.33	0.16	1.06	0.989513	0.99999	Coq10b	coenzyme Q10 homolog B (S. cerevisiae)	chr1	55052770 - 55072702	+	NM_001039710; NM_026424; ENSMUST00000027125; ENSMUST00000087617; BC062129; uc007azz.1; uc007baa.1	Complex
TC0100000394.mm.1	5.31	5.39	0.57	0.21	-1.05	0.582387	0.99999			chr1	55068347 - 55071059	+		NonCoding
TC0100000395.mm.1	8.74	8.71	0.27	0.19	1.02	0.823125	0.99999	Hspe1	heat shock protein 1 (chaperonin 10); heat shock protein 1 chaperonin 10	chr1	55088132 - 55091317	+	NM_008303; ENSMUST00000075242; ENSMUST00000134628; BC024385; BC099385; OTTMUST00000051785; OTTMUST00000051786; uc007bac.2	Complex
TC0100000396.mm.1	9.47	9.43	0.33	0.18	1.03	0.916191	0.99999	Gm16581	predicted gene 16581; serine/arginine repetitive matrix 2 (Srrm2) pseudogene	chr1	55127297 - 55128287	+	ENSMUST00000160730; OTTMUST00000088320	Complex
TC0100000397.mm.1	8.68	8.65	0.19	0.06	1.02	0.757813	0.99999	Mob4	MOB family member 4, phocein; MOB1, Mps One Binder kinase activator-like 3 (yeast)	chr1	55131231 - 55154899	+	NM_025283; ENSMUST00000027122; ENSMUST00000159311; ENSMUST00000159743; ENSMUST00000161122; ENSMUST00000162364; ENSMUST00000162553; ENSMUST00000162930; BC037499; BC058168; OTTMUST00000088312; OTTMUST00000088313; OTTMUST00000088314; OTTMUST00000088315; OTTMUST00000088316; OTTMUST00000088317; OTTMUST00000088318; uc007bad.1; uc007bae.1	Complex
TC0100000398.mm.1	5.9	6.1	0.27	0.13	-1.15	0.333012	0.99999	Gm10561	predicted gene 10561	chr1	55226081 - 55235622	+	ENSMUST00000181563; uc007bai.1	NonCoding
TC0100000399.mm.1	6.08	6.15	0.15	0.28	-1.05	0.553941	0.99999	Mars2	methionine-tRNA synthetase 2 (mitochondrial)	chr1	55237124 - 55240058	+	NM_175439; ENSMUST00000061334; BC099669; BC132343; uc007baj.1	Coding
TC0100000400.mm.1	5.2	5.33	0.21	0.11	-1.09	0.807085	0.99999			chr1	55242202 - 55243815	+		NonCoding
TC0100000401.mm.1	4.09	4.07	0.16	0.08	1.01	0.81847	0.99999			chr1	55244349 - 55245854	+		NonCoding
TC0100000402.mm.1	4.28	4.12	0.1	0.27	1.12	0.510697	0.99999			chr1	55251571 - 55254072	+		NonCoding
TC0100000403.mm.1	8.63	8.59	0.16	0.13	1.02	0.589468	0.99999	Gm8292	predicted gene 8292; ribosomal protein S24 (Rps24) pseudogene	chr1	55335367 - 55335883	+	ENSMUST00000135190; ENSMUST00000162574; OTTMUST00000074812	Pseudogene
TC0100000404.mm.1	7.3	7.41	0.08	0.12	-1.08	0.213491	0.99999	Plcl1	phospholipase C-like 1	chr1	55405946 - 55754285	+	NM_001114663; ENSMUST00000042986; uc007ban.2	Coding
TC0100000405.mm.1	6.43	6.63	0.09	0.29	-1.15	0.196909	0.99999			chr1	55420544 - 55422461	+		NonCoding
TC0100000406.mm.1	6.59	6.65	0.21	0.25	-1.04	0.459038	0.99999			chr1	55425051 - 55426952	+		NonCoding
TC0100000407.mm.1	6.73	6.74	0.17	0.22	-1.01	0.153664	0.99999			chr1	55429220 - 55431467	+		NonCoding
TC0100000408.mm.1	5.54	5.72	0.19	0.26	-1.14	0.284638	0.99999			chr1	55440904 - 55441975	+		NonCoding
TC0100000409.mm.1	5.94	6.03	0.13	0.26	-1.07	0.438416	0.99999			chr1	55442307 - 55445930	+		NonCoding
TC0100000410.mm.1	5.81	5.79	0.26	0.38	1.01	0.784018	0.99999			chr1	55546661 - 55549497	+		NonCoding
TC0100000411.mm.1	6.35	6.57	0.15	0.23	-1.16	0.070224	0.99999			chr1	55559460 - 55561055	+		NonCoding
TC0100000412.mm.1	4.64	4.87	0.12	0.22	-1.17	0.108692	0.99999			chr1	55643009 - 55645740	+		NonCoding
TC0100000413.mm.1	5.38	5.19	0.21	0.39	1.15	0.929262	0.99999			chr1	55892077 - 55915845	+		NonCoding
TC0100000414.mm.1	4.81	4.74	0.19	0.36	1.06	0.880755	0.99999	9130227L01Rik	RIKEN cDNA 9130227L01 gene	chr1	55931241 - 55972328	+	NR_045837; uc007bao.2; uc007bap.2	NonCoding
TC0100000415.mm.1	5.34	5.32	0.16	0.19	1.01	0.780322	0.99999	1700003I22Rik	RIKEN cDNA 1700003I22 gene	chr1	56018359 - 56020203	+	uc007baq.1	NonCoding
TC0100000416.mm.1	4.55	4.28	0.25	0.38	1.2	0.684446	0.99999			chr1	56531824 - 56533876	+		NonCoding
TC0100000417.mm.1	5.85	5.83	0.15	0.34	1.02	0.574964	0.99999	9130024F11Rik	RIKEN cDNA 9130024F11 gene; novel transcript, antisense to Satb2	chr1	56971469 - 57042515	+	NR_024325; NR_024326; ENSMUST00000135238; OTTMUST00000104378; uc007bat.2; uc011wld.1; uc029qoo.1	NonCoding
TC0100000418.mm.1	5.93	5.8	0.12	0.07	1.09	0.06671	0.99999			chr1	56976803 - 56978640	+		NonCoding
TC0100000419.mm.1	4.42	4.36	0.31	0.49	1.04	0.887778	0.99999			chr1	57127340 - 57129401	+		NonCoding
TC0100000420.mm.1	6.82	6.79	0.11	0.05	1.02	0.457989	0.99999	1700066M21Rik	RIKEN cDNA 1700066M21 gene	chr1	57377620 - 57385423	+	NM_028546; ENSMUST00000042734; uc007bay.2	Coding
TC0100000422.mm.1	7.44	7.48	0.17	0.15	-1.03	0.383976	0.99999	9430016H08Rik	RIKEN cDNA 9430016H08 gene; Novel protein (9430016H08Rik)	chr1	57406328 - 57417953	+	NM_001081181; ENSMUST00000027114; BC024945; BC071241; OTTMUST00000073856; uc007bbc.2	Coding
TC0100000423.mm.1	5.96	6.02	0.22	0.37	-1.04	0.832355	0.99999	Gm24014	predicted gene, 24014	chr1	57467870 - 57468026	+	ENSMUST00000157728	NonCoding
TC0100000424.mm.1	7.45	7.47	0.05	0.04	-1.01	0.978102	0.99999	Spats2l	spermatogenesis associated, serine-rich 2-like	chr1	57774162 - 57948397	+	NM_001164566; NM_144882; ENSMUST00000163239; ENSMUST00000163922; ENSMUST00000164302; ENSMUST00000164353; ENSMUST00000165235; ENSMUST00000167085; ENSMUST00000167971; ENSMUST00000168016; ENSMUST00000168895; ENSMUST00000168905; ENSMUST00000169772; ENSMUST00000170139; ENSMUST00000171699; ENSMUST00000172068; ENSMUST00000172287; BC014764; BC021879; OTTMUST00000089542; OTTMUST00000089543; OTTMUST0000008…	Complex
TC0100000425.mm.1	5.33	5.55	0.13	0.2	-1.16	0.099295	0.99999			chr1	57803219 - 57806637	+		NonCoding
TC0100000426.mm.1	5.32	5.29	0.21	0.1	1.02	0.557064	0.99999	Sgol2	shugoshin-like 2 (S. pombe)	chr1	57985340 - 58026277	+	NM_001177867; NM_199007; ENSMUST00000027202; BC052742; OTTMUST00000051809; uc007bbk.2; uc011wlj.1	Complex
TC0100000427.mm.1	8.86	8.97	0.28	0.25	-1.08	0.685477	0.99999	Aox1	aldehyde oxidase 1	chr1	58029931 - 58106413	+	NM_009676; ENSMUST00000001027; ENSMUST00000160168; BC026132; OTTMUST00000073919; OTTMUST00000073920; uc007bbl.1	Complex
TC0100000428.mm.1	9.96	9.97	0.14	0.33	-1	0.630208	0.99999	Aox3	aldehyde oxidase 3	chr1	58113130 - 58200698	+	NM_023617; ENSMUST00000040999; ENSMUST00000159014; ENSMUST00000160815; ENSMUST00000161549; ENSMUST00000162011; BC138876; OTTMUST00000051933; OTTMUST00000051934; OTTMUST00000051935; OTTMUST00000064418; OTTMUST00000064419; uc007bbm.1; uc007bbn.1	Complex
TC0100000429.mm.1	8.72	8.62	0.23	0.07	1.07	0.769561	0.99999			chr1	58200812 - 58202206	+		NonCoding
TC0100000430.mm.1	5.27	5.13	0.15	0.25	1.1	0.824416	0.99999	Aox4	aldehyde oxidase 4	chr1	58210397 - 58268597	+	NM_023631; ENSMUST00000040442; ENSMUST00000159240; ENSMUST00000161833; ENSMUST00000161926; BC117975; OTTMUST00000064268; OTTMUST00000064269; OTTMUST00000064270; OTTMUST00000064353; uc007bbo.1	Complex
TC0100000431.mm.1	5.51	5.35	0.13	0.22	1.12	0.580004	0.99999	Aox2	aldehyde oxidase 2	chr1	58278326 - 58379264	+	NM_001008419; ENSMUST00000114366; BC150826; uc007bbp.1	Coding
TC0100000432.mm.1	10.15	10.24	0.56	0.62	-1.06	0.820976	0.99999			chr1	58324442 - 58330470	+		NonCoding
TC0100000433.mm.1	10.16	10.21	0.13	0.19	-1.04	0.847185	0.99999	Bzw1	basic leucine zipper and W2 domains 1	chr1	58393097 - 58407353	+	NM_025824; ENSMUST00000050552; BC005466; BC028865; uc007bbq.1; uc007bbr.1	Complex
TC0100000434.mm.1	7.25	7.27	0.08	0.07	-1.01	0.083234	0.99999	Nif3l1	Ngg1 interacting factor 3-like 1 (S. pombe)	chr1	58445151 - 58481816	+	NM_022988; ENSMUST00000087521; ENSMUST00000114337; ENSMUST00000129759; ENSMUST00000140723; ENSMUST00000151272; ENSMUST00000171597; BC065163; BC089475; OTTMUST00000052148; OTTMUST00000052149; OTTMUST00000052150; OTTMUST00000052151; OTTMUST00000052152; uc007bbz.1; uc007bca.1; uc007bcb.1	Complex
TC0100000435.mm.1	5.04	4.98	0.14	0.27	1.04	0.922395	0.99999	Gm15834	predicted gene 15834; Novel transcript	chr1	58505144 - 58525672	+	XR_104582; ENSMUST00000129740; ENSMUST00000139825; ENSMUST00000160947; OTTMUST00000065873; OTTMUST00000065874; OTTMUST00000065875; uc007bcf.1; uc007bcg.1	NonCoding
TC0100000436.mm.1	7.99	7.98	0.2	0.13	1.01	0.916587	0.99999	Ndufb3	NADH dehydrogenase (ubiquinone) 1 beta subcomplex 3	chr1	58586384 - 58595964	+	NM_025597; ENSMUST00000027193; BC036989; OTTMUST00000065876; uc007bck.1	Coding
TC0100000437.mm.1	8.93	8.92	0.13	0.07	1.01	0.96914	0.99999	Gm6917; Gm6901; Gm5792; Cbx3	predicted gene 6917; predicted gene 6901; predicted pseudogene 5792; chromobox 3	chr1	58646608 - 58648317	+	ENSMUST00000081455	Coding
TC0100000438.mm.1	6.62	6.68	0.12	0.25	-1.04	0.610534	0.99999	Gm20257	caspase 8 pseudogene	chr1	58652637 - 58657598	+	NR_045007; uc007bcl.1	NonCoding
TC0100000439.mm.1	9.21	9.36	0.21	0.22	-1.11	0.771074	0.99999	Cflar	CASP8 and FADD-like apoptosis regulator	chr1	58711508 - 58759203	+	NM_001289704; NM_009805; NM_207653; ENSMUST00000069333; ENSMUST00000097722; ENSMUST00000097723; ENSMUST00000114309; ENSMUST00000114313; ENSMUST00000123032; ENSMUST00000123553; ENSMUST00000124567; ENSMUST00000140940; ENSMUST00000149874; ENSMUST00000156870; ENSMUST00000164900; BC029223; OTTMUST00000046764; OTTMUST00000046765; OTTMUST00000046766; OTTMUST00000046767; OTTMUST00000046768; OTTMUST000000…	Complex
TC0100000440.mm.1	9.78	9.86	0.15	0.25	-1.06	0.865114	0.99999	Casp8	caspase 8	chr1	58795374 - 58847503	+	NM_001080126; NM_001277926; NM_009812; ENSMUST00000027189; ENSMUST00000165549; BC006737; BC049955; uc007bcs.1; uc007bct.1	Coding
TC0100000441.mm.1	6.84	6.71	0.13	0.27	1.1	0.877467	0.99999			chr1	58797783 - 58801623	+		NonCoding
TC0100000442.mm.1	7.24	7.26	0.11	0.17	-1.01	0.61345	0.99999	Stradb	STE20-related kinase adaptor beta	chr1	58973522 - 58995715	+	NM_172656; ENSMUST00000027185; ENSMUST00000114296; ENSMUST00000123301; ENSMUST00000123965; ENSMUST00000147637; ENSMUST00000152318; ENSMUST00000153990; BC060956; OTTMUST00000049162; OTTMUST00000049163; OTTMUST00000049164; OTTMUST00000049165; OTTMUST00000049166; OTTMUST00000049167; OTTMUST00000049169; uc007bcw.1; uc007bcx.1; uc007bcy.1; uc007bcz.1; uc007bda.1	Complex
TC0100000443.mm.1	5.69	5.82	0.29	0.62	-1.09	0.728693	0.99999	Gm25502	predicted gene, 25502	chr1	59070988 - 59071118	+	ENSMUST00000104428	NonCoding
TC0100000444.mm.1	6.68	6.74	0.18	0.13	-1.04	0.783741	0.99999	G730003C15Rik	RIKEN cDNA G730003C15 gene	chr1	59119833 - 59122139	+	ENSMUST00000180570	Coding
TC0100000445.mm.1	4.6	4.37	0.16	0.08	1.17	0.029709	0.99999			chr1	59151047 - 59169320	+		NonCoding
TC0100000446.mm.1	5.45	5.55	0.13	0.31	-1.07	0.243725	0.99999			chr1	59237293 - 59239019	+		NonCoding
TC0100000447.mm.1	5.19	5.18	0.09	0.17	1.01	0.775579	0.99999	Cdk15	cyclin-dependent kinase 15; PFTAIRE protein kinase 2	chr1	59256906 - 59352993	+	NM_001033373; ENSMUST00000114248; ENSMUST00000160662; ENSMUST00000162487; ENSMUST00000162906; BC147314; BC147315; BC147758; BC147763; BC172036; OTTMUST00000074023; OTTMUST00000074319; OTTMUST00000074320; uc007bdq.2; uc007bds.2	Complex
TC0100000448.mm.1	4.29	4.44	0.32	0.2	-1.11	0.903815	0.99999			chr1	59386705 - 59391594	+		NonCoding
TC0100000449.mm.1	5.08	4.85	0.21	0.31	1.18	0.927941	0.99999			chr1	59391692 - 59393040	+		NonCoding
TC0100000450.mm.1	8.97	9.12	0.07	0.24	-1.11	0.738937	0.99999	Fzd7	frizzled homolog 7 (Drosophila)	chr1	59482147 - 59486959	+	NM_008057; ENSMUST00000037105; ENSMUST00000114246; BC063077; OTTMUST00000049127; uc011wlq.1	Coding
TC0100000451.mm.1	5.24	5.21	0.16	0.24	1.02	0.58157	0.99999			chr1	59503865 - 59507219	+		NonCoding
TC0100000452.mm.1	7.02	6.98	0.15	0.11	1.03	0.772566	0.99999	Gm973	predicted gene 973	chr1	59516264 - 59634509	+	NM_001013771; ENSMUST00000114243; BC072561; uc007bdv.1	Coding
TC0100000453.mm.1	5	5.03	0.11	0.12	-1.02	0.694859	0.99999	Gm24545	predicted gene, 24545	chr1	59626580 - 59626664	+	ENSMUST00000158651	NonCoding
TC0100000454.mm.1	5.67	5.61	0.24	0.27	1.05	0.934527	0.99999			chr1	59643996 - 59651015	+		NonCoding
TC0100000455.mm.1	4.99	5.14	0.21	0.2	-1.11	0.221281	0.99999			chr1	59651039 - 59654796	+		NonCoding
TC0100000456.mm.1	8.6	8.81	0.08	0.21	-1.16	0.269132	0.99999	Nop58	NOP58 ribonucleoprotein	chr1	59685005 - 59711510	+	NM_018868; ENSMUST00000027174; BC076604; BC085135; uc007bdy.1	Coding
TC0100000457.mm.1	8.51	8.34	0.47	0.35	1.13	0.912821	0.99999	Snord70	small nucleolar RNA, C/D box 70	chr1	59691934 - 59692020	+	NR_028554; ENSMUST00000104157; uc011wlr.1	NonCoding
TC0100000458.mm.1	7.7	7.77	0.41	0.2	-1.05	0.749058	0.99999	Gm26293	predicted gene, 26293	chr1	59692509 - 59692592	+	ENSMUST00000104170	NonCoding
TC0100000459.mm.1	5.89	5.91	0.35	0.18	-1.02	0.981258	0.99999	Gm26287	predicted gene, 26287	chr1	59704258 - 59704338	+	ENSMUST00000158887	NonCoding
TC0100000460.mm.1	9.05	8.67	0.41	0.33	1.3	0.130169	0.99999	Snord11	small nucleolar RNA, C/D box 11	chr1	59704790 - 59704873	+	NR_028521; ENSMUST00000158468; uc011wls.1	NonCoding
TC0100000461.mm.1	4.19	4.13	0.11	0.14	1.04	0.837579	0.99999			chr1	59716538 - 59719044	+		NonCoding
TC0100000462.mm.1	11.95	11.94	0.21	0.18	1	0.857714	0.99999	Bmpr2	bone morphogenetic protein receptor, type II (serine/threonine kinase)	chr1	59764279 - 59879014	+	NM_007561; ENSMUST00000087435; uc007bdz.1	Complex
TC0100000463.mm.1	6.74	6.74	0.27	0.21	1	0.66733	0.99999			chr1	59801263 - 59804700	+		NonCoding
TC0100000464.mm.1	9.6	9.48	0.15	0.16	1.09	0.167046	0.99999	Fam117b	family with sequence similarity 117, member B	chr1	59913006 - 59985348	+	NM_001037725; ENSMUST00000036540; ENSMUST00000151630; OTTMUST00000049436; OTTMUST00000049437; uc011wlt.1	Complex
TC0100000465.mm.1	6.58	6.67	0.1	0.04	-1.07	0.308793	0.99999	Carf	calcium response factor; calcium response factor (Carf), mRNA.	chr1	60038911 - 60153953	+	NM_001285463; NM_001285473; NM_139150; NR_104344; ENSMUST00000027171; ENSMUST00000124986; ENSMUST00000130075; ENSMUST00000132949; ENSMUST00000150008; ENSMUST00000180952; BC138644; OTTMUST00000053331; OTTMUST00000053332; OTTMUST00000053333; OTTMUST00000053334; OTTMUST00000053335; uc007beh.1; uc007bei.1; uc011wlu.1; uc011wlv.1; uc011wlw.1	Complex
TC0100000466.mm.1	13.02	13.07	0.13	0.13	-1.03	0.719734	0.99999	Gm15464	predicted gene 15464; ribosomal protein S23 (Rps23) pseudogene	chr1	60117252 - 60117685	+	ENSMUST00000118718; OTTMUST00000053339	Complex
TC0100000467.mm.1	8.86	9.01	0.15	0.14	-1.11	0.157457	0.99999	Nbeal1	neurobeachin like 1	chr1	60180599 - 60338328	+	NM_173444; ENSMUST00000035569; ENSMUST00000159344; ENSMUST00000160834; ENSMUST00000160980; ENSMUST00000162291; OTTMUST00000086714; OTTMUST00000086715; OTTMUST00000086762; OTTMUST00000086763; uc007bej.1; uc007bek.1; uc007bel.1; uc011wlx.1; uc011wly.1	Complex
TC0100000468.mm.1	5.14	5.35	0.25	0.22	-1.15	0.575267	0.99999			chr1	60284819 - 60286196	+		NonCoding
TC0100000469.mm.1	9.25	9.3	0.12	0.11	-1.03	0.654941	0.99999	Cyp20a1	cytochrome P450, family 20, subfamily a, polypeptide 1; cytochrome P450 family 20 subfamily A polypeptide 1	chr1	60343323 - 60388060	+	NM_030013; ENSMUST00000060608; ENSMUST00000114202; ENSMUST00000148443; BC049147; OTTMUST00000051028; OTTMUST00000051029; OTTMUST00000051030; uc007bem.1; uc007ben.1; uc007beo.1	Coding
TC0100000470.mm.1	5.28	5.28	0.24	0.24	-1	0.814228	0.99999			chr1	60353119 - 60354176	+		NonCoding
TC0100000471.mm.1	8.61	8.8	0.14	0.19	-1.14	0.389165	0.99999	Abi2	abl-interactor 2	chr1	60409619 - 60481163	+	NM_001198570; NM_001198571; NM_198127; ENSMUST00000052332; BC056345; BC079545; BC079646; uc007bep.2; uc007beq.2; uc007ber.2	Complex
TC0100000472.mm.1	3.77	3.92	0.29	0.33	-1.11	0.846421	0.99999			chr1	60450924 - 60453201	+		NonCoding
TC0100000473.mm.1	5.36	5.4	0.12	0.24	-1.02	0.719413	0.99999	Gm11576	predicted gene 11576; novel pseudogene	chr1	60537020 - 60537436	+	ENSMUST00000117433; OTTMUST00000004481	Complex
TC0100000474.mm.1	3.27	3.29	0.08	0.23	-1.01	0.803099	0.99999	Gm11577	predicted gene 11577; ribosomal protein S6 (Rps6) pseudogene	chr1	60700872 - 60701937	+	ENSMUST00000118030; OTTMUST00000004497	Complex
TC0100000475.mm.1	10.54	10.64	0.12	0.23	-1.07	0.83241	0.99999	Eif4a-ps4	eukaryotic translation initiation factor 4A, pseudogene 4	chr1	60703918 - 60705656	+	ENSMUST00000122226; ENSMUST00000178619; OTTMUST00000004498	Complex
TC0100000476.mm.1	6.65	6.58	0.17	0.13	1.05	0.408701	0.99999	Cd28	CD28 antigen	chr1	60716800 - 60773359	+	NM_007642; ENSMUST00000027165; ENSMUST00000132833; ENSMUST00000153207; BC064058; OTTMUST00000004499; OTTMUST00000004500; OTTMUST00000005226; uc007bev.2; uc007bew.2	Complex
TC0100000477.mm.1	5.51	5.45	0.22	0.37	1.04	0.662356	0.99999			chr1	60758872 - 60761242	+		NonCoding
TC0100000478.mm.1	5.17	4.99	0.19	0.34	1.13	0.980828	0.99999			chr1	60777289 - 60778283	+		NonCoding
TC0100000479.mm.1	6.95	6.72	0.13	0.4	1.17	0.779548	0.99999	2310016D23Rik	RIKEN cDNA 2310016D23 gene; novel transcript	chr1	60778843 - 60803790	+	ENSMUST00000130082; OTTMUST00000004526; uc007bey.1	NonCoding
TC0100000480.mm.1	3.65	3.73	0.2	0.13	-1.06	0.596883	0.99999			chr1	60779352 - 60781461	+		NonCoding
TC0100000481.mm.1	4.87	4.93	0.17	0.12	-1.05	0.374201	0.99999	Gm11609	predicted gene 11609; lactate dehydrogenase pseudogene	chr1	60792490 - 60793832	+	ENSMUST00000121926; OTTMUST00000005227	Complex
TC0100000482.mm.1	7.5	7.55	0.16	0.17	-1.03	0.366656	0.99999	Gm11581	predicted gene 11581; mortality factor 4 (MORF4) pseudogene	chr1	60809116 - 60809942	+	ENSMUST00000122024; OTTMUST00000004527	Pseudogene
TC0100000483.mm.1	5.4	5.18	0.14	0.19	1.17	0.261656	0.99999			chr1	60811092 - 60880304	+		NonCoding
TC0100000484.mm.1	3.4	3.5	0.21	0.24	-1.08	0.281719	0.99999			chr1	60880338 - 60881738	+		NonCoding
TC0100000485.mm.1	5.27	5.08	0.11	0.22	1.14	0.451765	0.99999	Ctla4	cytotoxic T-lymphocyte-associated protein 4; cytotoxic T-lymphocyte-associated protein 4 (Ctla4), mRNA.	chr1	60887000 - 60915832	+	NM_001281976; NM_009843; ENSMUST00000027164; ENSMUST00000097720; ENSMUST00000124816; BC042741; BC052683; OTTMUST00000004524; OTTMUST00000004536; OTTMUST00000004540; uc007bez.1; uc007bfa.1	Complex
TC0100000486.mm.1	12.64	12.62	0.06	0.08	1.02	0.98187	0.99999	Rpl18-ps1	ribosomal protein L18, pseudogene 1; ribosomal protein L18, related sequence 8	chr1	60900898 - 60901422	+	ENSMUST00000121555; OTTMUST00000004525	Pseudogene
TC0100000487.mm.1	4.59	4.5	0.17	0.12	1.06	0.709191	0.99999			chr1	60921245 - 60926714	+		NonCoding
TC0100000488.mm.1	4.13	4.06	0.22	0.36	1.05	0.886882	0.99999			chr1	60927102 - 60943472	+		NonCoding
TC0100000489.mm.1	5.06	4.93	0.16	0.23	1.09	0.808097	0.99999			chr1	60973769 - 60977874	+		NonCoding
TC0100000490.mm.1	6.54	6.4	0.13	0.09	1.11	0.035698	0.99999	Icos	inducible T cell co-stimulator; inducible T-cell co-stimulator	chr1	60977914 - 61000321	+	NM_017480; ENSMUST00000027162; ENSMUST00000102827; BC034852; OTTMUST00000004595; OTTMUST00000004596; uc011wlz.2	Coding
TC0100000491.mm.1	10	10.02	0.18	0.22	-1.01	0.826011	0.99999	Rpl17-ps1	ribosomal protein L17, pseudogene 1; ribosomal protein L17 (Rpl17) pseudogene	chr1	61075674 - 61076225	+	ENSMUST00000119156; OTTMUST00000004706	Pseudogene
TC0100000492.mm.1	4.54	4.49	0.14	0.27	1.04	0.688103	0.99999	Gm11587	predicted gene 11587; novel transcript	chr1	61301909 - 61307746	+	ENSMUST00000128274; OTTMUST00000004701	NonCoding
TC0100000493.mm.1	6.26	6.18	0.18	0.3	1.05	0.796355	0.99999	9530026F06Rik	RIKEN cDNA 9530026F06 gene; novel transcript	chr1	61378432 - 61395904	+	NR_040483; ENSMUST00000141000; OTTMUST00000004702; uc029qot.1	NonCoding
TC0100000494.mm.1	4.33	4.38	0.22	0.16	-1.03	0.603659	0.99999	Gm11588	predicted gene 11588; novel transcript	chr1	61440101 - 61469475	+	ENSMUST00000141758; OTTMUST00000004704	NonCoding
TC0100000495.mm.1	4.54	4.68	0.42	0.15	-1.1	0.744442	0.99999	Gm25839	predicted gene, 25839	chr1	61470441 - 61470543	+	ENSMUST00000158921	NonCoding
TC0100000496.mm.1	4.38	4.14	0.4	0.46	1.17	0.91514	0.99999			chr1	61541165 - 61547125	+		NonCoding
TC0100000497.mm.1	8.37	8.41	0.18	0.17	-1.03	0.425204	0.99999	Pard3b	par-3 family cell polarity regulator beta; par-3 partitioning defective 3 homolog B (C. elegans)	chr1	61638824 - 62642284	+	NM_001081050; ENSMUST00000046673; ENSMUST00000075374; ENSMUST00000094906; ENSMUST00000129030; ENSMUST00000138768; OTTMUST00000004714; OTTMUST00000004897; OTTMUST00000004898; OTTMUST00000004899; OTTMUST00000004902; uc007bfc.2; uc007bfd.2; uc007bfe.2; uc011wma.1	Complex
TC0100000498.mm.1	5.5	5.66	0.1	0.2	-1.12	0.13152	0.99999			chr1	61654423 - 61657149	+		NonCoding
TC0100000499.mm.1	5.01	5.33	0.23	0.32	-1.24	0.123193	0.99999			chr1	61677249 - 61680277	+		NonCoding
TC0100000500.mm.1	6.52	6.31	0.14	0.29	1.16	0.782217	0.99999			chr1	61702527 - 61703891	+		NonCoding
TC0100000501.mm.1	6.68	6.81	0.16	0.24	-1.1	0.284146	0.99999			chr1	61794265 - 61796310	+		NonCoding
TC0100000502.mm.1	7.06	7.15	0.12	0.22	-1.07	0.231522	0.99999			chr1	61805221 - 61806140	+		NonCoding
TC0100000503.mm.1	5.85	5.75	0.12	0.18	1.07	0.708156	0.99999			chr1	61880305 - 61882506	+		NonCoding
TC0100000504.mm.1	5.39	5.55	0.09	0.06	-1.12	0.016451	0.99999			chr1	61903251 - 61907108	+		NonCoding
TC0100000505.mm.1	5.03	5.08	0.29	0.27	-1.03	0.440771	0.99999			chr1	62247153 - 62249670	+		NonCoding
TC0100000506.mm.1	5.65	5.77	0.19	0.2	-1.09	0.322654	0.99999			chr1	62389904 - 62392188	+		NonCoding
TC0100000507.mm.1	5	5.2	0.27	0.19	-1.15	0.84355	0.99999			chr1	62542489 - 62544635	+		NonCoding
TC0100000508.mm.1	9.42	9.3	0.16	0.11	1.09	0.147123	0.99999	Gm11599	predicted gene 11599; ribosomal protein S2 (Rps2) pseudogene	chr1	62660839 - 62661716	+	ENSMUST00000118720; OTTMUST00000004996	Pseudogene
TC0100000509.mm.1	8.92	9.15	0.12	0.21	-1.17	0.099987	0.99999	Nrp2	neuropilin 2	chr1	62703285 - 62818695	+	NM_001077403; NM_001077404; NM_001077405; NM_001077406; NM_001077407; NM_010939; ENSMUST00000027112; ENSMUST00000063594; ENSMUST00000075144; ENSMUST00000102822; ENSMUST00000114155; ENSMUST00000114157; ENSMUST00000126344; OTTMUST00000004995; OTTMUST00000004997; OTTMUST00000004998; OTTMUST00000004999; OTTMUST00000005002; OTTMUST00000005003; OTTMUST00000005006; uc007bfi.1; uc007bfj.1; uc007bfk.1; uc…	Complex
TC0100000510.mm.1	6.59	6.65	0.13	0.17	-1.05	0.172181	0.99999			chr1	62727808 - 62729437	+		NonCoding
TC0100000511.mm.1	6.92	7.26	0.23	0.13	-1.26	0.033205	0.99999			chr1	62798137 - 62799307	+		NonCoding
TC0100000512.mm.1	5.5	5.95	0.14	0.21	-1.36	0.021587	0.99999			chr1	62809302 - 62811857	+		NonCoding
TC0100000513.mm.1	5.01	4.89	0.16	0.09	1.09	0.3083	0.99999			chr1	62884264 - 62885306	+		NonCoding
TC0100000514.mm.1	6.53	6.44	0.22	0.24	1.06	0.60704	0.99999	Gm24942	predicted gene, 24942	chr1	63032706 - 63032819	+	ENSMUST00000158328	NonCoding
TC0100000515.mm.1	5.38	5.32	0.15	0.1	1.04	0.356605	0.99999	Gm11601	predicted gene 11601; ribosomal protein S13 (Rps13) pseudogene	chr1	63038214 - 63038581	+	ENSMUST00000122045; OTTMUST00000005046	Complex
TC0100000516.mm.1	8.02	8.13	0.25	0.15	-1.07	0.766143	0.99999	Gm11603	predicted gene 11603; ribosomal protein S27 (Rps27) pseudogene	chr1	63073774 - 63074019	+	ENSMUST00000118179; OTTMUST00000005072	Complex
TC0100000517.mm.1	7.4	7.31	0.1	0.2	1.06	0.74664	0.99999	Ino80dos; Gm11602	INO80 complex subunit D, opposite strand; novel transcript, antisense to Ino80d and Ndufs1	chr1	63113178 - 63158295	+	NR_045914; NR_045915; ENSMUST00000138611; OTTMUST00000005066; uc007bft.2; uc029qov.1	NonCoding
TC0100000518.mm.1	7.07	7.07	0.06	0.1	1	0.951334	0.99999			chr1	63115750 - 63125821	+		NonCoding
TC0100000519.mm.1	9.87	9.78	0.07	0.1	1.07	0.149405	0.99999	Eef1b2	eukaryotic translation elongation factor 1 beta 2	chr1	63176825 - 63180486	+	NM_018796; ENSMUST00000027108; ENSMUST00000126469; ENSMUST00000126795; ENSMUST00000129339; ENSMUST00000135877; ENSMUST00000142062; ENSMUST00000148553; ENSMUST00000174890; BC003899; BC023139; OTTMUST00000005070; OTTMUST00000005071; OTTMUST00000047129; OTTMUST00000047130; OTTMUST00000047131; OTTMUST00000047132; OTTMUST00000047133; OTTMUST00000095759; uc007bfz.2	Complex
TC0100000520.mm.1	8.33	8.17	0.28	0.04	1.11	0.098374	0.99999	Gm26457	predicted gene, 26457	chr1	63178677 - 63178754	+	ENSMUST00000082678	NonCoding
TC0100000521.mm.1	6.52	6.51	0.45	0.22	1.01	0.402136	0.99999	Snora41	small nucleolar RNA, H/ACA box 41	chr1	63179004 - 63179135	+	NR_028558; ENSMUST00000082668; uc011wme.1	NonCoding
TC0100000522.mm.1	13.46	13.43	0.15	0.2	1.02	0.780865	0.99999	Gm23611	predicted gene, 23611	chr1	63198031 - 63198156	+	ENSMUST00000175328	NonCoding
TC0100000523.mm.1	4.88	4.81	0.11	0.23	1.05	0.93653	0.99999	Zdbf2; Gm11607	zinc finger, DBF-type containing 2; predicted gene 11607; novel transcript	chr1	63200313 - 63314576	+	NM_001267872; NM_001285936; NM_001285937; NM_028673; ENSMUST00000029025; ENSMUST00000114132; ENSMUST00000126932; ENSMUST00000141027; OTTMUST00000005179; OTTMUST00000005182; OTTMUST00000018784; uc007bgb.2; uc007bgc.2	Complex
TC0100000524.mm.1	7.4	7.45	0.3	0.21	-1.04	0.795644	0.99999	Adam23	a disintegrin and metallopeptidase domain 23; a disintegrin and metalloprotease domain 23	chr1	63445891 - 63596515	+	NM_001177600; NM_011780; ENSMUST00000087374; ENSMUST00000097717; ENSMUST00000114101; ENSMUST00000114103; ENSMUST00000114107; ENSMUST00000134704; ENSMUST00000141545; ENSMUST00000146403; ENSMUST00000182642; OTTMUST00000004901; OTTMUST00000005207; OTTMUST00000005208; OTTMUST00000005209; OTTMUST00000005210; OTTMUST00000005211; OTTMUST00000005212; uc007bgd.1; uc007bge.1; uc007bgf.2; uc007bgg.1; uc007b…	Complex
TC0100000525.mm.1	4.64	5.16	0.58	0.85	-1.43	0.376256	0.99999	Gm12748	predicted gene 12748; cytochrome b (Cytb) pseudogene	chr1	63671468 - 63671971	+	ENSMUST00000120763; OTTMUST00000018791	Complex
TC0100000526.mm.1	6.15	6.19	0.18	0.11	-1.03	0.620563	0.99999	Fastkd2	FAST kinase domains 2	chr1	63730614 - 63754655	+	NM_172422; ENSMUST00000027103; ENSMUST00000123945; ENSMUST00000128621; ENSMUST00000131478; ENSMUST00000134454; ENSMUST00000148758; BC008271; BC057208; OTTMUST00000033153; OTTMUST00000033154; OTTMUST00000033155; OTTMUST00000033156; OTTMUST00000033157; OTTMUST00000060877; uc007bgk.3; uc007bgl.2	Complex
TC0100000527.mm.1	5.13	5.15	0.23	0.35	-1.02	0.581947	0.99999	Gm13754	predicted gene 13754; carboxypeptidase O (CPO) pseudogene	chr1	63917848 - 63935932	+	ENSMUST00000120486; OTTMUST00000033188	Complex
TC0100000528.mm.1	5.28	5.45	0.18	0.21	-1.12	0.42767	0.99999	Gm13749	predicted gene 13749; novel transcript (C130071J16RIK)	chr1	63964727 - 63968999	+	NR_027824; ENSMUST00000133244; BC147571; OTTMUST00000033148; uc007bgm.1	Complex
TC0100000529.mm.1	6.49	6.32	0.16	0.31	1.12	0.829715	0.99999			chr1	64005418 - 64020815	+		NonCoding
TC0100000530.mm.1	5.83	5.95	0.27	0.17	-1.09	0.422941	0.99999	Gm26649	predicted gene, 26649	chr1	64029463 - 64032927	+	ENSMUST00000181595	NonCoding
TC0100000531.mm.1	4.92	4.89	0.19	0.14	1.02	0.493644	0.99999	Gm13748	predicted gene 13748; novel transcript	chr1	64078654 - 64090782	+	ENSMUST00000149820; OTTMUST00000033147	NonCoding
TC0100000532.mm.1	10.68	10.69	0.1	0.12	-1.01	0.824075	0.99999	Gm13750	predicted gene 13750; peptidylprolyl isomerase A (Ppia) pseudogene	chr1	64150201 - 64150665	+	ENSMUST00000117621; OTTMUST00000033152	Pseudogene
TC0100000533.mm.1	8.99	8.9	0.39	0.69	1.06	0.871185	0.99999	Gm25748	predicted gene, 25748	chr1	64396334 - 64396403	+	ENSMUST00000175487	NonCoding
TC0100000534.mm.1	4.89	4.74	0.21	0.39	1.12	0.827869	0.99999			chr1	64516854 - 64518617	+		NonCoding
TC0100000535.mm.1	9.54	9.65	0.11	0.14	-1.08	0.439213	0.99999	Creb1	cAMP responsive element binding protein 1	chr1	64532804 - 64604548	+	NM_001037726; NM_009952; NM_133828; ENSMUST00000049932; ENSMUST00000087366; ENSMUST00000171164; BC021649; uc007bgr.1; uc007bgs.1; uc007bgt.1; uc011wmg.1	Coding
TC0100000536.mm.1	7.11	7.16	0.23	0.3	-1.03	0.931266	0.99999			chr1	64541746 - 64544317	+		NonCoding
TC0100000537.mm.1	5.44	5.54	0.19	0.11	-1.07	0.353357	0.99999			chr1	64545500 - 64548257	+		NonCoding
TC0100000538.mm.1	6.15	6.17	0.2	0.26	-1.02	0.809241	0.99999			chr1	64560925 - 64562566	+		NonCoding
TC0100000539.mm.1	6.05	6	0.19	0.34	1.04	0.509047	0.99999			chr1	64576388 - 64579150	+		NonCoding
TC0100000540.mm.1	5.65	5.53	0.14	0.25	1.08	0.931261	0.99999			chr1	64620525 - 64622756	+		NonCoding
TC0100000541.mm.1	7.94	8.15	0.13	0.34	-1.16	0.802784	0.99999	Ccnyl1	cyclin Y-like 1	chr1	64690455 - 64725644	+	NM_001097644; ENSMUST00000094898; ENSMUST00000114077; OTTMUST00000051077; uc007bgx.1	Complex
TC0100000542.mm.1	5.98	5.9	0.18	0.18	1.06	0.662215	0.99999			chr1	64736240 - 64740607	+		NonCoding
TC0100000543.mm.1	6.42	6.47	0.22	0.2	-1.04	0.646711	0.99999	Rpl31-ps24	ribosomal protein L31, pseudogene 24	chr1	64934402 - 64934780	+	ENSMUST00000181350; OTTMUST00000112308	Complex
TC0100000544.mm.1	5.84	5.84	0.03	0.07	1.01	0.13318	0.99999	Gm8550	predicted gene 8550; novel protein (1810029B16) pseudogene	chr1	65028080 - 65028732	+	ENSMUST00000161621; OTTMUST00000077503	Complex
TC0100000545.mm.1	7.67	7.86	0.17	0.24	-1.14	0.442185	0.99999	Pikfyve	phosphoinositide kinase, FYVE finger containing	chr1	65186683 - 65278696	+	NM_011086; ENSMUST00000081154; ENSMUST00000097707; uc007bho.1; uc007bhp.1; uc007bhq.1; uc007bhr.1; uc007bhs.1; uc007bht.1	Complex
TC0100000546.mm.1	5.29	5.11	0.11	0.27	1.13	0.809247	0.99999	Pth2r	parathyroid hormone 2 receptor	chr1	65282056 - 65389244	+	NM_139270; ENSMUST00000027083; ENSMUST00000140190; OTTMUST00000053272; OTTMUST00000053273; uc007bhu.1	Coding
TC0100000547.mm.1	8.05	7.87	0.26	0.25	1.13	0.375526	0.99999	Gm8805	predicted gene 8805; ribosomal protein, large P2 (Rplp2) pseudogene	chr1	65552682 - 65552994	+	ENSMUST00000117848; OTTMUST00000074161	Complex
TC0100000548.mm.1	6.48	6.24	0.09	0.31	1.18	0.48506	0.99999	Crygf	crystallin, gamma F	chr1	65926522 - 65928307	+	NM_027010; ENSMUST00000027082; ENSMUST00000114027; BC056453; OTTMUST00000061489; OTTMUST00000089671; uc007bhv.1	Coding
TC0100000549.mm.1	4.7	4.78	0.16	0.17	-1.05	0.506289	0.99999	Gm15659	predicted gene 15659; pseudogene similar to part of Ly1 antibody reactive clone (Lyar)	chr1	66033085 - 66033425	+	ENSMUST00000118881; OTTMUST00000061540	Complex
TC0100000550.mm.1	7.61	7.15	0.13	0.23	1.38	0.006755	0.99999	Gm8812	predicted gene 8812; TSC22 domain family 3 (Tsc22d3) pseudogene	chr1	66062965 - 66063376	+	ENSMUST00000118496; OTTMUST00000061539	Complex
TC0100000551.mm.1	6.46	6.45	0.09	0.05	1	0.300207	0.99999	Map2; A730034C02	microtubule-associated protein 2; uncharacterized protein A730034C02	chr1	66175273 - 66442583	+	NM_001039934; NM_008632; ENSMUST00000024639; ENSMUST00000077355; ENSMUST00000114012; ENSMUST00000114013; ENSMUST00000114015; ENSMUST00000114017; ENSMUST00000114018; ENSMUST00000123647; ENSMUST00000124873; ENSMUST00000125844; ENSMUST00000127388; ENSMUST00000128673; ENSMUST00000133522; ENSMUST00000137807; ENSMUST00000141148; ENSMUST00000145419; ENSMUST00000151423; ENSMUST00000156636; ENSMUST0000017…	Complex
TC0100000552.mm.1	4.46	4.56	0.3	0.22	-1.07	0.503706	0.99999			chr1	66252627 - 66256602	+		NonCoding
TC0100000553.mm.1	3.83	4.05	0.11	0.24	-1.17	0.093446	0.99999			chr1	66292540 - 66295229	+		NonCoding
TC0100000554.mm.1	4.41	4.42	0.36	0.35	-1.01	0.794211	0.99999	Gm24729	predicted gene, 24729	chr1	66305889 - 66306025	+	ENSMUST00000158225	NonCoding
TC0100000555.mm.1	4.62	4.7	0.23	0.32	-1.06	0.153004	0.99999			chr1	66384614 - 66386307	+		NonCoding
TC0100000556.mm.1	3.46	3.37	0.17	0.16	1.07	0.718954	0.99999			chr1	66421791 - 66422346	+		NonCoding
TC0100000557.mm.1	3.44	3.59	0.04	0.21	-1.1	0.378264	0.99999	Gm25411	predicted gene, 25411	chr1	66436082 - 66436232	+	ENSMUST00000083760	NonCoding
TC0100000558.mm.1	6.17	6.14	0.08	0.16	1.02	0.951035	0.99999	Unc80	unc-80 homolog (C. elegans)	chr1	66468367 - 66699866	+	NM_175510; ENSMUST00000061620; ENSMUST00000114008; ENSMUST00000136727; ENSMUST00000152844; BC116430; OTTMUST00000064844; OTTMUST00000064845; OTTMUST00000064846; OTTMUST00000103888; uc007bif.2; uc007bih.2; uc007bii.2; uc011wmk.1	Complex
TC0100000559.mm.1	3.38	3.37	0.07	0.19	1.01	0.473658	0.99999			chr1	66656906 - 66659308	+		NonCoding
TC0100000560.mm.1	4.09	4.07	0.12	0.44	1.01	0.538976	0.99999			chr1	66688936 - 66692337	+		NonCoding
TC0100000561.mm.1	8.43	8.47	0.11	0.22	-1.03	0.722028	0.99999	Rpe	ribulose-5-phosphate-3-epimerase	chr1	66700831 - 66719805	+	NM_025683; ENSMUST00000027157; ENSMUST00000113995; ENSMUST00000142920; ENSMUST00000151016; BC019126; OTTMUST00000051848; OTTMUST00000051849; OTTMUST00000051850; OTTMUST00000051851; uc007bij.1; uc007bik.1; uc007bil.1	Coding
TC0100000562.mm.1	5.87	5.8	0.28	0.11	1.05	0.583747	0.99999			chr1	66722832 - 66724449	+		NonCoding
TC0100000563.mm.1	5.26	5.22	0.11	0.38	1.03	0.986447	0.99999			chr1	66757394 - 66758373	+		NonCoding
TC0100000564.mm.1	4.84	4.99	0.19	0.21	-1.11	0.823488	0.99999			chr1	66772173 - 66774078	+		NonCoding
TC0100000565.mm.1	4.9	4.82	0.16	0.1	1.06	0.732134	0.99999			chr1	66775362 - 66780107	+		NonCoding
TC0100000566.mm.1	4.75	4.7	0.1	0.06	1.03	0.564802	0.99999	Gm15789	predicted gene 15789; heat shock protein 1 (chaperonin) (Hsp1) pseudogene	chr1	66783913 - 66786445	+	ENSMUST00000118992; OTTMUST00000064843	Complex
TC0100000567.mm.1	4.41	4.39	0.26	0.43	1.02	0.777339	0.99999			chr1	66812315 - 66814493	+		NonCoding
TC0100000568.mm.1	4.19	4.07	0.24	0.05	1.09	0.94766	0.99999			chr1	66830856 - 66836680	+		NonCoding
TC0100000569.mm.1	2.6	2.62	0.19	0.16	-1.02	0.836744	0.99999	Gm26010	predicted gene, 26010	chr1	66856641 - 66856703	+	ENSMUST00000158795	NonCoding
TC0100000570.mm.1	5.09	4.96	0.32	0.56	1.09	0.934397	0.99999	Gm25832	predicted gene, 25832	chr1	66866797 - 66866926	+	ENSMUST00000104140	NonCoding
TC0100000571.mm.1	4.13	4.18	0.2	0.11	-1.03	0.762801	0.99999	Gm15826	predicted gene 15826; histidyl-tRNA synthetase (Hars) pseudogene	chr1	66951829 - 66953469	+	ENSMUST00000121328; OTTMUST00000065665	Complex
TC0100000572.mm.1	5.98	6.06	0.39	0.29	-1.06	0.785792	0.99999	Cps1	carbamoyl-phosphate synthetase 1	chr1	67123026 - 67231267	+	NM_001080809; ENSMUST00000027144; BC126969; OTTMUST00000065667; uc007biy.1	Complex
TC0100000573.mm.1	3.95	4.05	0.08	0.27	-1.07	0.46164	0.99999	Gm15668	predicted gene 15668; novel transcript	chr1	67249200 - 67324376	+	ENSMUST00000140506; OTTMUST00000061794	NonCoding
TC0100000574.mm.1	3.62	3.44	0.31	0.27	1.13	0.51157	0.99999	Gm26342	predicted gene, 26342	chr1	67257224 - 67257352	+	ENSMUST00000104557	NonCoding
TC0100000575.mm.1	4.78	4.7	0.21	0.15	1.06	0.42531	0.99999	Kif22-ps	kinesin family member 22, pseudogene	chr1	67585053 - 67587036	+	ENSMUST00000119302; OTTMUST00000051774	Complex
TC0100000576.mm.1	11.39	11.34	0.31	0.45	1.03	0.800436	0.99999	Gm22548	predicted gene, 22548	chr1	67616975 - 67617052	+	ENSMUST00000174899	NonCoding
TC0100000577.mm.1	3.53	3.86	0.33	0.54	-1.26	0.268291	0.99999	Gm15669	predicted gene 15669; novel transcript	chr1	67792481 - 67805324	+	ENSMUST00000147834; OTTMUST00000061811	NonCoding
TC0100000578.mm.1	2.89	3.06	0.2	0.15	-1.13	0.453333	0.99999			chr1	67903233 - 67905532	+		NonCoding
TC0100000579.mm.1	12.71	12.67	0.29	0.29	1.03	0.934596	0.99999	Gm23189	predicted gene, 23189	chr1	67973676 - 67973777	+	ENSMUST00000178954	NonCoding
TC0100000580.mm.1	3.31	3.51	0.26	0.34	-1.14	0.565276	0.99999	Gm15671	predicted gene 15671; novel transcript	chr1	68005086 - 68025896	+	ENSMUST00000124160; OTTMUST00000061856	NonCoding
TC0100000581.mm.1	4.81	4.54	0.17	0.46	1.21	0.697935	0.99999			chr1	69441056 - 69444084	+		NonCoding
TC0100000582.mm.1	4.54	4.67	0.32	0.32	-1.1	0.52249	0.99999			chr1	69513932 - 69547707	+		NonCoding
TC0100000583.mm.1	3.56	3.56	0.18	0.47	-1	0.460797	0.99999			chr1	69595036 - 69598522	+		NonCoding
TC0100000584.mm.1	6.17	6.02	0.23	0.33	1.11	0.444267	0.99999			chr1	69768959 - 69789267	+		NonCoding
TC0100000585.mm.1	5.94	5.84	0.2	0.14	1.07	0.134565	0.99999	Spag16	sperm associated antigen 16; sperm associated antigen 16 (Spag16), transcript variant 2, mRNA.	chr1	69826970 - 70725132	+	NM_001271533; NM_025728; NM_029160; ENSMUST00000065425; ENSMUST00000113940; ENSMUST00000161131; ENSMUST00000161310; BC120668; BC145006; OTTMUST00000086830; OTTMUST00000086831; OTTMUST00000086832; OTTMUST00000086833; uc007bjg.1; uc007bjh.1; uc007bji.1	Complex
TC0100000586.mm.1	8.6	8.57	0.42	0.48	1.02	0.952629	0.99999			chr1	70097346 - 70097806	+		NonCoding
TC0100000587.mm.1	5.77	5.98	0.19	0.34	-1.16	0.377419	0.99999	Gm23422	predicted gene, 23422	chr1	70596815 - 70596921	+	ENSMUST00000102000	NonCoding
TC0100000588.mm.1	4.65	4.56	0.21	0.39	1.06	0.803059	0.99999	Vwc2l	von Willebrand factor C domain-containing protein 2-like; Novel Protein (A830006F12Rik)	chr1	70725715 - 70885397	+	NM_177164; ENSMUST00000053922; ENSMUST00000159205; ENSMUST00000161937; ENSMUST00000162182; BC094541; OTTMUST00000065892; OTTMUST00000065893; OTTMUST00000065894; OTTMUST00000065895; uc007bjj.1; uc007bjk.1; uc011wmn.1; uc011wmo.1	Complex
TC0100000589.mm.1	6.76	6.78	0.11	0.08	-1.01	0.709655	0.99999			chr1	71102493 - 71103407	+		NonCoding
TC0100000590.mm.1	7.81	7.83	0.03	0.17	-1.01	0.49948	0.99999	Atic	5-aminoimidazole-4-carboxamide ribonucleotide formyltransferase/IMP cyclohydrolase	chr1	71557150 - 71579631	+	NM_026195; ENSMUST00000027384; ENSMUST00000136443; ENSMUST00000148077; ENSMUST00000154855; ENSMUST00000155769; BC039925; OTTMUST00000084659; OTTMUST00000084660; OTTMUST00000084661; OTTMUST00000084662; OTTMUST00000084663; uc007bjr.2; uc007bjt.2	Complex
TC0100000591.mm.1	4.55	4.64	0.08	0.12	-1.06	0.264235	0.99999	Apol7d	apolipoprotein L 7d; novel protein	chr1	71652837 - 71662843	+	NR_040308; ENSMUST00000097699; ENSMUST00000125934; ENSMUST00000126516; ENSMUST00000127218; OTTMUST00000052539; OTTMUST00000052540; OTTMUST00000052541; OTTMUST00000052542; uc007bke.1; uc007bkf.1	Complex
TC0100000592.mm.1	5.05	4.72	0.28	0.3	1.25	0.283634	0.99999			chr1	71684671 - 71692838	+		NonCoding
TC0100000593.mm.1	5.77	5.63	0.18	0.24	1.1	0.946522	0.99999	Gm8883	predicted gene 8883	chr1	71887937 - 71891204	+	NR_027658; NR_027659; uc011wmr.1; uc011wms.1	NonCoding
TC0100000594.mm.1	11.82	11.79	0.12	0.08	1.02	0.926998	0.99999	Gm5528	predicted gene 5528	chr1	72004288 - 72004770	+	XM_484880; ENSMUST00000076314	Pseudogene
TC0100000595.mm.1	5.17	5.13	0.2	0.1	1.03	0.49112	0.99999			chr1	72221697 - 72225956	+		NonCoding
TC0100000596.mm.1	9.14	8.92	0.5	0.55	1.16	0.444179	0.99999	Gm25360	predicted gene, 25360	chr1	72226240 - 72226430	+	ENSMUST00000178786	NonCoding
TC0100000597.mm.1	6.68	6.63	0.1	0.22	1.03	0.730215	0.99999	D230017M19Rik	RIKEN cDNA D230017M19 gene	chr1	72236465 - 72274869	+	ENSMUST00000180722; ENSMUST00000181382; ENSMUST00000181973; uc007bkh.1	NonCoding
TC0100000598.mm.1	10.82	10.58	0.54	0.58	1.18	0.452373	0.99999	Gm23472	predicted gene, 23472	chr1	72236946 - 72237136	+	ENSMUST00000101806	NonCoding
TC0100000599.mm.1	10.82	10.57	0.54	0.58	1.19	0.435152	0.99999	Gm24497	predicted gene, 24497	chr1	72244213 - 72244403	+	ENSMUST00000177868	NonCoding
TC0100000600.mm.1	9.77	9.5	0.5	0.58	1.2	0.416233	0.99999	Gm25939	predicted gene, 25939	chr1	72255008 - 72255198	+	ENSMUST00000179876	NonCoding
TC0100000601.mm.1	5.71	5.64	0.19	0.24	1.05	0.793231	0.99999	Tmem169	transmembrane protein 169	chr1	72284369 - 72303104	+	NM_175564; ENSMUST00000027380; ENSMUST00000141783; BC116730; OTTMUST00000065965; OTTMUST00000065966; uc007bkk.1	Coding
TC0100000602.mm.1	7.5	7.53	0.05	0.12	-1.02	0.761749	0.99999	Xrcc5	X-ray repair complementing defective repair in Chinese hamster cells 5	chr1	72307421 - 72394953	+	NM_009533; ENSMUST00000027379; BC051660; uc007bkl.2	Complex
TC0100000603.mm.1	4.8	4.72	0.17	0.45	1.05	0.934275	0.99999			chr1	72365252 - 72369605	+		NonCoding
TC0100000604.mm.1	4.73	4.75	0.14	0.28	-1.01	0.738357	0.99999			chr1	72372435 - 72373721	+		NonCoding
TC0100000605.mm.1	10.94	10.97	0.17	0.22	-1.02	0.770873	0.99999	Gm15843	predicted gene 15843; ribosomal protein L17 (Rpl17) pseudogene	chr1	72459499 - 72460027	+	ENSMUST00000146593; OTTMUST00000066073	Pseudogene
TC0100000606.mm.1	5.06	5.04	0.22	0.34	1.01	0.989349	0.99999			chr1	72556549 - 72558191	+		NonCoding
TC0100000607.mm.1	4.3	4.21	0.22	0.27	1.06	0.718329	0.99999			chr1	72570549 - 72574455	+		NonCoding
TC0100000608.mm.1	7.79	7.93	0.09	0.16	-1.1	0.943343	0.99999	Smarcal1	SWI/SNF related matrix associated, actin dependent regulator of chromatin, subfamily a-like 1; Swi/SNF related matrix associated actin dependent regulator of chromatin subfamily a-like 1	chr1	72583251 - 72636790	+	NM_018817; ENSMUST00000047615; ENSMUST00000126832; ENSMUST00000133123; ENSMUST00000136498; ENSMUST00000145868; ENSMUST00000150725; ENSMUST00000152225; ENSMUST00000152814; ENSMUST00000156797; BC029078; OTTMUST00000050950; OTTMUST00000050951; OTTMUST00000050952; OTTMUST00000050953; OTTMUST00000050954; OTTMUST00000050955; OTTMUST00000050956; OTTMUST00000050957; OTTMUST00000050959; uc007bko.2; uc007b…	Complex
TC0100000609.mm.1	9.5	9.47	0.28	0.18	1.03	0.736268	0.99999	Rpl37a	ribosomal protein L37a	chr1	72711260 - 72713813	+	NM_009084; ENSMUST00000059980; BC086796; BC096413; uc007bkv.2	Ribosomal
TC0100000610.mm.1	9.19	9.28	0.27	0.28	-1.07	0.282034	0.99999	Igfbp2	insulin-like growth factor binding protein 2	chr1	72824480 - 72852474	+	NM_008342; ENSMUST00000047328; ENSMUST00000120564; ENSMUST00000155703; BC012724; BC054473; OTTMUST00000073338; OTTMUST00000073339; OTTMUST00000073340; uc007bkw.2	Complex
TC0100000611.mm.1	5.6	5.42	0.07	0.23	1.13	0.611584	0.99999			chr1	72832881 - 72834402	+		NonCoding
TC0100000612.mm.1	5.56	5.46	0.21	0.27	1.07	0.916197	0.99999			chr1	72936045 - 72940528	+		NonCoding
TC0100000613.mm.1	5.43	5.17	0.2	0.38	1.2	0.543682	0.99999			chr1	72941687 - 72960904	+		NonCoding
TC0100000614.mm.1	7.03	6.93	0.26	0.3	1.07	0.76065	0.99999			chr1	72963786 - 72973173	+		NonCoding
TC0100000615.mm.1	5.68	5.76	0.21	0.28	-1.05	0.645683	0.99999	1700027A15Rik	RIKEN cDNA 1700027A15 gene	chr1	73016036 - 73025508	+	NR_038001; NR_038002; uc007bla.2; uc029qpb.1	NonCoding
TC0100000616.mm.1	3.35	3.33	0.09	0.15	1.01	0.869488	0.99999			chr1	73269768 - 73309338	+		NonCoding
TC0100000617.mm.1	5.45	5.61	0.38	0.45	-1.11	0.715832	0.99999	Pinc	pregnancy induced noncoding RNA	chr1	73392246 - 73392399	+	ENSMUST00000183977	NonCoding
TC0100000618.mm.1	5.68	5.8	0.34	0.53	-1.08	0.731877	0.99999	D530049I02Rik	RIKEN cDNA D530049I02 gene	chr1	73398968 - 73430779	+	NR_040605; uc029qpc.1	NonCoding
TC0100000619.mm.1	3.32	3.47	0.36	0.34	-1.11	0.970466	0.99999	Gm25329	predicted gene, 25329	chr1	73763710 - 73763835	+	ENSMUST00000158041	NonCoding
TC0100000620.mm.1	6.11	5.96	0.3	0.6	1.11	0.854351	0.99999			chr1	73948349 - 73951921	+		NonCoding
TC0100000621.mm.1	6.9	6.77	0.15	0.16	1.1	0.273403	0.99999	Rufy4	RUN and FYVE domain containing 4	chr1	74125541 - 74148230	+	NM_001034060; NM_001170641; ENSMUST00000080167; ENSMUST00000127134; BC150907; BC150910; OTTMUST00000065972; uc007blk.2; uc011wmy.1	Coding
TC0100000622.mm.1	8.47	8.06	0.78	0.33	1.33	0.198717	0.99999	Cxcr2	chemokine (C-X-C motif) receptor 2	chr1	74153989 - 74161246	+	NM_009909; ENSMUST00000027372; ENSMUST00000106899; BC051677; uc007bll.1	Coding
TC0100000623.mm.1	2.85	3	0.3	0.21	-1.11	0.548693	0.99999	Gm25524	predicted gene, 25524	chr1	74212813 - 74212919	+	ENSMUST00000101821	NonCoding
TC0100000624.mm.1	4.32	4.32	0.25	0.44	-1	0.902485	0.99999			chr1	74233018 - 74235757	+		NonCoding
TC0100000625.mm.1	10.46	10.48	0.07	0.08	-1.01	0.792145	0.99999	Arpc2	actin related protein 2/3 complex, subunit 2; actin related protein 2/3 complex subunit 2	chr1	74236497 - 74268213	+	NM_029711; ENSMUST00000006467; ENSMUST00000113819; ENSMUST00000113820; BC115750; OTTMUST00000039637; OTTMUST00000041972; OTTMUST00000041973; uc007bln.1; uc007blo.1; uc007blp.1	Complex
TC0100000626.mm.1	6.91	6.8	0.13	0.21	1.08	0.80671	0.99999	Gpbar1	G protein-coupled bile acid receptor 1	chr1	74278550 - 74279624	+	NM_174985; BC116914; BC119327; uc007blq.1	Coding
TC0100000627.mm.1	8.3	8.43	0.07	0.15	-1.09	0.285159	0.99999	Pnkd	paroxysmal nonkinesiogenic dyskinesia	chr1	74284930 - 74353694	+	NM_001039509; NM_019999; NM_025580; ENSMUST00000027370; ENSMUST00000087225; ENSMUST00000087226; ENSMUST00000113805; ENSMUST00000129219; ENSMUST00000138620; ENSMUST00000152492; BC058945; OTTMUST00000051553; OTTMUST00000051554; OTTMUST00000051555; OTTMUST00000051563; OTTMUST00000051564; OTTMUST00000051565; OTTMUST00000051566; uc007bls.1; uc007blt.1; uc007blu.1; uc007blw.1	Complex
TC0100000628.mm.1	6.2	6.21	0.12	0.08	-1	0.694051	0.99999			chr1	74295592 - 74297905	+		NonCoding
TC0100000629.mm.1	6.68	6.68	0.12	0.04	-1	0.983436	0.99999			chr1	74303680 - 74304569	+		NonCoding
TC0100000630.mm.1	5.71	5.65	0.11	0.22	1.04	0.870501	0.99999			chr1	74307848 - 74310713	+		NonCoding
TC0100000631.mm.1	7.21	7.02	0.13	0.06	1.14	0.044479	0.99999	Catip; Gm216	ciliogenesis associated TTC17 interacting protein; Novel protein	chr1	74362108 - 74369321	+	NM_001033345; ENSMUST00000097697; ENSMUST00000128445; BC150857; OTTMUST00000066048; OTTMUST00000066049; uc007blx.1; uc011wna.1	Coding
TC0100000632.mm.1	7.48	7.4	0.33	0.12	1.06	0.178168	0.99999	Slc11a1	solute carrier family 11 (proton-coupled divalent metal ion transporters), member 1	chr1	74375203 - 74386062	+	NM_013612; ENSMUST00000027368; ENSMUST00000127487; ENSMUST00000131511; ENSMUST00000133896; ENSMUST00000134189; ENSMUST00000135137; ENSMUST00000136786; ENSMUST00000147233; ENSMUST00000149166; ENSMUST00000155865; BC109137; OTTMUST00000040229; OTTMUST00000040230; OTTMUST00000040231; OTTMUST00000040232; OTTMUST00000040233; OTTMUST00000040234; OTTMUST00000040235; OTTMUST00000040236; OTTMUST00000040237…	Complex
TC0100000633.mm.1	9.32	9.48	0.15	0.22	-1.12	0.656826	0.99999	Ctdsp1	CTD (carboxy-terminal domain, RNA polymerase II, polypeptide A) small phosphatase 1	chr1	74391509 - 74397285	+	NM_153088; ENSMUST00000027367; ENSMUST00000141175; ENSMUST00000152659; BC049184; BC065158; OTTMUST00000051577; OTTMUST00000051578; OTTMUST00000051579; uc007blz.2	Complex
TC0100000634.mm.1	7.34	7.22	0.11	0.13	1.09	0.459346	0.99999	Mir26b	microRNA 26b	chr1	74394310 - 74394394	+	NR_029743; ENSMUST00000083534; uc007bma.2	NonCoding
TC0100000635.mm.1	6.23	6.1	0.08	0.2	1.09	0.809277	0.99999	Vil1	villin 1	chr1	74409376 - 74435560	+	NM_009509; ENSMUST00000027366; ENSMUST00000159749; ENSMUST00000161087; ENSMUST00000163018; BC015267; BC117875; BC145671; OTTMUST00000051580; OTTMUST00000051581; OTTMUST00000051582; OTTMUST00000051583; uc007bmb.2	Complex
TC0100000636.mm.1	8.28	8.42	0.13	0.2	-1.1	0.64512	0.99999	Rqcd1	rcd1 (required for cell differentiation) homolog 1 (S. pombe)	chr1	74506058 - 74530844	+	NM_021383; ENSMUST00000087215; ENSMUST00000137100; ENSMUST00000147810; BC050898; BC051948; OTTMUST00000051585; OTTMUST00000051586; OTTMUST00000051587; uc007bmf.2	Complex
TC0100000637.mm.1	5.11	5.11	0.12	0.17	1	0.777933	0.99999	Plcd4	phospholipase C, delta 4; phospholipase C delta 4	chr1	74542888 - 74567794	+	NM_001081456; NM_148937; ENSMUST00000027362; ENSMUST00000067916; ENSMUST00000113745; ENSMUST00000113747; ENSMUST00000113749; ENSMUST00000113750; ENSMUST00000135111; ENSMUST00000141412; ENSMUST00000152707; BC066156; OTTMUST00000051213; OTTMUST00000051214; OTTMUST00000051215; OTTMUST00000051216; OTTMUST00000051217; OTTMUST00000051218; OTTMUST00000051219; uc007bmg.1; uc007bmh.1; uc007bmi.1; uc007bmj…	Complex
TC0100000638.mm.1	7.7	7.77	0.04	0.09	-1.05	0.077854	0.99999	Bcs1l	BCS1-like (yeast)	chr1	74588289 - 74592443	+	NM_025784; ENSMUST00000027358; ENSMUST00000113732; ENSMUST00000113733; ENSMUST00000147464; BC019781; OTTMUST00000051600; OTTMUST00000051601; OTTMUST00000051602; OTTMUST00000051603; uc007bmq.1; uc007bmr.1	Complex
TC0100000639.mm.1	7.36	7.36	0.06	0.07	1	0.946675	0.99999	Stk36	serine/threonine kinase 36; serine/threonine kinase 36 (fused homolog, Drosophila)	chr1	74601445 - 74636894	+	NM_175031; ENSMUST00000087183; ENSMUST00000087186; ENSMUST00000113694; ENSMUST00000123154; ENSMUST00000145673; ENSMUST00000148456; ENSMUST00000155473; ENSMUST00000157007; BC043103; BC058698; OTTMUST00000051614; OTTMUST00000051615; OTTMUST00000051616; OTTMUST00000051619; OTTMUST00000051620; OTTMUST00000051621; OTTMUST00000051622; OTTMUST00000051623; uc007bmu.1; uc007bmv.1; uc007bmw.1; uc007bmx.1; …	Complex
TC0100000640.mm.1	7.99	8.17	0.14	0.15	-1.13	0.243683	0.99999	Ttll4	tubulin tyrosine ligase-like family, member 4	chr1	74661745 - 74703730	+	NM_001014974; ENSMUST00000042125; ENSMUST00000113678; ENSMUST00000128891; ENSMUST00000129890; ENSMUST00000140591; ENSMUST00000141119; ENSMUST00000143790; ENSMUST00000143925; ENSMUST00000145132; ENSMUST00000153636; ENSMUST00000155753; BC085151; OTTMUST00000051630; OTTMUST00000051631; OTTMUST00000051632; OTTMUST00000051633; OTTMUST00000051634; OTTMUST00000051635; OTTMUST00000051636; OTTMUST00000051…	Complex
TC0100000641.mm.1	6.53	6.57	0.18	0.18	-1.03	0.662102	0.99999			chr1	74675693 - 74677004	+		NonCoding
TC0100000642.mm.1	8.37	8.29	0.13	0.18	1.05	0.860351	0.99999	Cyp27a1	cytochrome P450, family 27, subfamily a, polypeptide 1	chr1	74713574 - 74737892	+	NM_024264; ENSMUST00000027356; BC002183; BC055028; uc007bna.1	Coding
TC0100000643.mm.1	3.92	3.71	0.23	0.24	1.16	0.713992	0.99999			chr1	74764798 - 74764890	+		NonCoding
TC0100000644.mm.1	6.32	6.16	0.11	0.21	1.11	0.450338	0.99999	Wnt6	wingless-type MMTV integration site family, member 6	chr1	74771892 - 74785319	+	NM_009526; ENSMUST00000006716; BC048700; uc007bne.1	Coding
TC0100000645.mm.1	6.81	6.76	0.12	0.06	1.03	0.472802	0.99999	Wnt10a	wingless-type MMTV integration site family, member 10A; wingless related MMTV integration site 10a	chr1	74791516 - 74804179	+	NM_009518; ENSMUST00000006718; BC014737; OTTMUST00000049359; uc007bnf.2	Coding
TC0100000646.mm.1	6.39	6.25	0.14	0.23	1.1	0.769857	0.99999			chr1	74817021 - 74828018	+		NonCoding
TC0100000647.mm.1	5.74	5.6	0.17	0.24	1.1	0.638053	0.99999	Gm16582	predicted gene 16582; Novel transcript	chr1	74850895 - 74879953	+	ENSMUST00000159627; OTTMUST00000088333	NonCoding
TC0100000648.mm.1	7.35	7.27	0.05	0.11	1.06	0.778519	0.99999	Cdk5r2	cyclin-dependent kinase 5, regulatory subunit 2 (p39)	chr1	74854934 - 74857732	+	NM_009872; ENSMUST00000160379; OTTMUST00000088334; uc007bng.2	Complex
TC0100000649.mm.1	5.79	5.85	0.11	0.12	-1.04	0.472932	0.99999			chr1	74882359 - 74883572	+		NonCoding
TC0100000650.mm.1	6.26	6.32	0.2	0.22	-1.04	0.807812	0.99999	Gm15841	predicted gene 15841; Novel transcript	chr1	74902371 - 74907653	+	ENSMUST00000160540; OTTMUST00000066059	NonCoding
TC0100000651.mm.1	4.19	4.22	0.09	0.29	-1.02	0.66843	0.99999			chr1	74954252 - 74955841	+		NonCoding
TC0100000652.mm.1	9.22	9.12	0.06	0.14	1.07	0.231169	0.99999	Fam134a	family with sequence similarity 134, member A	chr1	75142786 - 75147909	+	NM_170755; ENSMUST00000097694; BC038286; BC070406; uc007bnt.1; uc007bnu.1; uc007bnv.1	Coding
TC0100000653.mm.1	8.02	7.94	0.1	0.09	1.06	0.235276	0.99999	Zfand2b	zinc finger, AN1 type domain 2B	chr1	75168646 - 75171629	+	NM_001159905; NM_001159906; NM_026846; ENSMUST00000027394; ENSMUST00000160033; ENSMUST00000160282; ENSMUST00000160439; ENSMUST00000160903; ENSMUST00000161106; ENSMUST00000161657; ENSMUST00000162768; BC011495; OTTMUST00000088510; OTTMUST00000088511; OTTMUST00000088512; OTTMUST00000088513; OTTMUST00000088515; OTTMUST00000088516; OTTMUST00000088517; OTTMUST00000088518; uc007bnw.2; uc011wnf.1; uc011w…	Complex
TC0100000654.mm.1	6.83	6.77	0.06	0.06	1.04	0.299842	0.99999	Ankzf1	ankyrin repeat and zinc finger domain containing 1; ankyrin repeat and zinc finger domain containing 1 (Ankzf1), transcript variant 3, non-coding RNA.	chr1	75192135 - 75202981	+	NM_001267620; NM_026187; NR_051998; NR_051999; ENSMUST00000127625; ENSMUST00000127860; ENSMUST00000131788; ENSMUST00000134233; ENSMUST00000134378; ENSMUST00000145459; ENSMUST00000151887; ENSMUST00000152233; BC150879; OTTMUST00000051179; OTTMUST00000051180; OTTMUST00000051181; OTTMUST00000051183; OTTMUST00000051184; OTTMUST00000051185; OTTMUST00000051187; uc007boe.1; uc029qpe.1; uc029qpf.1; uc029q…	Complex
TC0100000655.mm.1	8.51	8.53	0.13	0.19	-1.01	0.743135	0.99999	Stk16	serine/threonine kinase 16; serine/threonine kinase 16 (Stk16), mRNA.	chr1	75210829 - 75215606	+	NM_001277992; NM_011494; NR_102731; ENSMUST00000027401; ENSMUST00000123825; ENSMUST00000126328; ENSMUST00000131738; ENSMUST00000135484; ENSMUST00000139627; ENSMUST00000142052; ENSMUST00000144355; ENSMUST00000145144; ENSMUST00000156012; BC005703; BC028999; OTTMUST00000073490; OTTMUST00000073491; OTTMUST00000073492; OTTMUST00000073493; OTTMUST00000073494; OTTMUST00000073495; OTTMUST00000073496; OTT…	Complex
TC0100000656.mm.1	8.25	8.22	0.12	0.09	1.02	0.601562	0.99999	Dnajb2	DnaJ (Hsp40) homolog, subfamily B, member 2	chr1	75236423 - 75245692	+	NM_001159883; NM_001159884; NM_001159885; NM_020266; NM_178055; ENSMUST00000055223; ENSMUST00000082158; BC011090; uc007bom.2; uc007bon.2; uc007boo.2; uc007bop.2; uc011wnm.1	Complex
TC0100000657.mm.1	9.05	9	0.16	0.3	1.03	0.443554	0.99999	Des	desmin	chr1	75360292 - 75368579	+	NM_010043; ENSMUST00000027409; ENSMUST00000125948; ENSMUST00000144894; BC031760; OTTMUST00000046346; OTTMUST00000046347; OTTMUST00000046348; uc007box.1	Complex
TC0100000658.mm.1	7.24	7.16	0.05	0.13	1.06	0.629158	0.99999	Speg	SPEG complex locus	chr1	75375297 - 75432320	+	NM_001085370; NM_001085371; NM_001173477; NM_007463; ENSMUST00000087122; ENSMUST00000113587; ENSMUST00000113588; ENSMUST00000113589; ENSMUST00000113590; ENSMUST00000122266; ENSMUST00000125118; ENSMUST00000125306; ENSMUST00000132222; ENSMUST00000132228; ENSMUST00000137868; ENSMUST00000143679; ENSMUST00000146705; ENSMUST00000148515; OTTMUST00000046334; OTTMUST00000046335; OTTMUST00000046336; OTTMUS…	Complex
TC0100000659.mm.1	8.79	8.75	0.03	0.16	1.03	0.508125	0.99999	Gmppa	GDP-mannose pyrophosphorylase A	chr1	75435930 - 75443179	+	NM_133708; ENSMUST00000037796; ENSMUST00000113584; ENSMUST00000124539; ENSMUST00000131545; ENSMUST00000132291; ENSMUST00000133418; ENSMUST00000135453; ENSMUST00000140287; ENSMUST00000141124; ENSMUST00000143730; ENSMUST00000144874; ENSMUST00000145166; BC008116; OTTMUST00000046364; OTTMUST00000046365; OTTMUST00000046366; OTTMUST00000046367; OTTMUST00000046368; OTTMUST00000046369; OTTMUST00000046370…	Complex
TC0100000660.mm.1	7.21	7.07	0.13	0.19	1.1	0.64175	0.99999	Asic4	acid-sensing (proton-gated) ion channel family member 4; amiloride-sensitive cation channel 4, pituitary	chr1	75450436 - 75474343	+	NM_183022; ENSMUST00000037708; ENSMUST00000113577; BC055772; OTTMUST00000046351; OTTMUST00000056788; uc007bpg.1	Coding
TC0100000661.mm.1	6.41	6.36	0.06	0.2	1.03	0.78379	0.99999	Tmem198	transmembrane protein 198	chr1	75479532 - 75485705	+	NM_177056; ENSMUST00000050899; ENSMUST00000113575; ENSMUST00000148980; BC059868; OTTMUST00000046320; OTTMUST00000046321; OTTMUST00000046322; uc007bpl.2; uc007bpm.2	Coding
TC0100000662.mm.1	7.62	7.49	0.09	0.1	1.1	0.153091	0.99999	Inha	inhibin alpha	chr1	75507077 - 75510366	+	NM_010564; ENSMUST00000037330; BC056627; OTTMUST00000046355; uc007bps.1	Coding
TC0100000663.mm.1	7.64	7.58	0.03	0.03	1.05	0.032892	0.99999	Stk11ip	serine/threonine kinase 11 interacting protein	chr1	75521529 - 75537335	+	NM_027886; ENSMUST00000027414; ENSMUST00000113553; ENSMUST00000129652; ENSMUST00000129794; ENSMUST00000140963; ENSMUST00000146575; ENSMUST00000150560; ENSMUST00000154303; ENSMUST00000156838; BC061635; OTTMUST00000046356; OTTMUST00000046357; OTTMUST00000046358; OTTMUST00000046359; OTTMUST00000046360; OTTMUST00000046361; OTTMUST00000046362; OTTMUST00000046363; OTTMUST00000078147; uc007bpt.2; uc007b…	Complex
TC0100000664.mm.1	4.27	4.17	0.07	0.14	1.07	0.675312	0.99999	Gm15183	predicted gene 15183; ribosomal protein S25 (Rps25) pseudogene	chr1	75542211 - 75542558	+	ENSMUST00000118933; OTTMUST00000046384	Complex
TC0100000665.mm.1	7.29	7.29	0.04	0.06	1	0.304305	0.99999	Slc4a3	solute carrier family 4 (anion exchanger), member 3	chr1	75546266 - 75562172	+	NM_009208; ENSMUST00000027415; ENSMUST00000124341; ENSMUST00000129703; ENSMUST00000132110; ENSMUST00000132612; ENSMUST00000138814; ENSMUST00000142257; ENSMUST00000145258; ENSMUST00000145516; ENSMUST00000150142; ENSMUST00000154101; BC080271; OTTMUST00000046376; OTTMUST00000046377; OTTMUST00000046378; OTTMUST00000046379; OTTMUST00000046380; OTTMUST00000046381; OTTMUST00000046382; OTTMUST00000046383…	Complex
TC0100000666.mm.1	5.82	5.86	0.18	0.21	-1.03	0.823984	0.99999	Gm15180	predicted gene 15180; ribosomal protein L12 (Rpl12) pseudogene	chr1	75568083 - 75568574	+	ENSMUST00000117745; OTTMUST00000046352	Complex
TC0100000667.mm.1	4.11	4.07	0.08	0.15	1.03	0.617847	0.99999	Gm15182	predicted gene 15182; novel zinc finger protein (Znf) pseudogene	chr1	75624654 - 75626329	+	ENSMUST00000120832; OTTMUST00000046354	Complex
TC0100000668.mm.1	6.44	6.31	0.25	0.35	1.09	0.841728	0.99999	Gm5257	predicted gene 5257; ribosomal protein L7a (Rpl7a) pseudogene	chr1	75636390 - 75637179	+	ENSMUST00000121823; OTTMUST00000046375	Pseudogene
TC0100000669.mm.1	8.84	8.85	0.46	0.54	-1.01	0.859097	0.99999			chr1	75687136 - 75688223	+		NonCoding
TC0100000670.mm.1	5.43	5.23	0.2	0.2	1.15	0.106467	0.99999			chr1	75936683 - 75955843	+		NonCoding
TC0100000671.mm.1	5	4.89	0.29	0.49	1.08	0.949767	0.99999	Gm17751	predicted gene, 17751	chr1	76489133 - 76502028	+	NR_038012; NR_038013; uc007bpy.1; uc011wns.1	NonCoding
TC0100000672.mm.1	3.36	3.34	0.12	0.05	1.01	0.687879	0.99999	Mir6343; mmu-mir-6343	microRNA mir-6343; mmu-mir-6343	chr1	76509560 - 76509643	+	NR_105761; ENSMUST00000183584	NonCoding
TC0100000673.mm.1	3.49	3.44	0.31	0.32	1.04	0.750832	0.99999			chr1	76513636 - 76529944	+		NonCoding
TC0100000674.mm.1	6.67	6.51	0.21	0.27	1.12	0.460992	0.99999	Gm25974	predicted gene, 25974	chr1	77144753 - 77144846	+	ENSMUST00000158701	NonCoding
TC0100000675.mm.1	6.53	6.41	0.2	0.14	1.09	0.372889	0.99999			chr1	77515280 - 77517128	+		NonCoding
TC0100000676.mm.1	3.95	3.8	0.18	0.34	1.11	0.784113	0.99999			chr1	77547077 - 77556915	+		NonCoding
TC0100000677.mm.1	3.04	2.91	0.08	0.39	1.09	0.808573	0.99999			chr1	77604721 - 77622107	+		NonCoding
TC0100000678.mm.1	9.9	9.96	0.14	0.28	-1.05	0.962211	0.99999	Sgpp2	sphingosine-1-phosphate phosphotase 2	chr1	78310157 - 78420289	+	NM_001004173; ENSMUST00000036172; BC049995; BC147843; uc007bqe.1	Coding
TC0100000679.mm.1	5.78	5.72	0.16	0.32	1.04	0.744823	0.99999			chr1	78317266 - 78323088	+		NonCoding
TC0100000680.mm.1	5.84	5.84	0.05	0.16	-1	0.829483	0.99999			chr1	78375614 - 78376431	+		NonCoding
TC0100000681.mm.1	5.92	5.77	0.13	0.22	1.11	0.548091	0.99999	Mogat1	monoacylglycerol O-acyltransferase 1	chr1	78510991 - 78606964	+	NM_026713; ENSMUST00000012331; ENSMUST00000113524; ENSMUST00000125458; ENSMUST00000134947; ENSMUST00000149732; ENSMUST00000152111; BC106135; OTTMUST00000053006; OTTMUST00000053007; OTTMUST00000053008; OTTMUST00000053009; OTTMUST00000053010; uc007bqk.1; uc007bql.2; uc007bqm.2	Complex
TC0100000682.mm.1	7.73	7.74	0.1	0.09	-1	0.518171	0.99999	Utp14b; Acsl3	UTP14, U3 small nucleolar ribonucleoprotein, homolog B (yeast); acyl-CoA synthetase long-chain family member 3	chr1	78657825 - 78707743	+	NM_001001981; NM_001033606; NM_001136222; NM_001136226; NM_028817; ENSMUST00000035779; ENSMUST00000053760; ENSMUST00000132997; ENSMUST00000134566; ENSMUST00000135642; ENSMUST00000142704; ENSMUST00000148608; ENSMUST00000151622; ENSMUST00000154777; BC031529; BC141102; OTTMUST00000082782; OTTMUST00000082783; OTTMUST00000082784; OTTMUST00000082785; OTTMUST00000082786; OTTMUST00000082787; OTTMUST00000…	Complex
TC0100000683.mm.1	6.09	6.11	0.14	0.26	-1.01	0.389594	0.99999			chr1	78740813 - 78745778	+		NonCoding
TC0100000684.mm.1	5.91	6.1	0.34	0.14	-1.15	0.154606	0.99999	Kcne4	potassium voltage-gated channel, Isk-related subfamily, gene 4	chr1	78816921 - 78820028	+	NM_021342; ENSMUST00000057262; BC032920; uc007bqq.1	Coding
TC0100000685.mm.1	2.41	2.47	0.08	0.21	-1.04	0.234365	0.99999			chr1	79045608 - 79045701	+		NonCoding
TC0100000686.mm.1	2.81	3.08	0.46	0.31	-1.2	0.922158	0.99999			chr1	79606580 - 79607725	+		NonCoding
TC0100000687.mm.1	4.15	3.98	0.24	0.35	1.13	0.678103	0.99999	Gm10555	predicted gene 10555	chr1	79762717 - 79764507	+	XR_140443	NonCoding
TC0100000688.mm.1	6.4	6.41	0.04	0.06	-1.01	0.953518	0.99999	Mrpl44	mitochondrial ribosomal protein L44	chr1	79776018 - 79781445	+	NM_001081210; ENSMUST00000027464; uc007bqx.1; uc007bqy.1	Ribosomal
TC0100000689.mm.1	3.7	3.74	0.29	0.32	-1.03	0.831783	0.99999			chr1	79788297 - 79791015	+		NonCoding
TC0100000690.mm.1	6.14	6.57	0.78	0.88	-1.35	0.559817	0.99999			chr1	79794026 - 79794775	+		NonCoding
TC0100000691.mm.1	11.78	11.9	0.3	0.26	-1.08	0.822875	0.99999	Gm23934	predicted gene, 23934	chr1	80135466 - 80135572	+	ENSMUST00000179111	NonCoding
TC0100000692.mm.1	5.86	5.73	0.4	0.59	1.1	0.875191	0.99999			chr1	80186950 - 80192028	+		NonCoding
TC0100000693.mm.1	4.98	5.04	0.18	0.39	-1.04	0.2052	0.99999			chr1	80225044 - 80228792	+		NonCoding
TC0100000694.mm.1	2.76	2.84	0.1	0.07	-1.06	0.452313	0.99999			chr1	80236399 - 80248847	+		NonCoding
TC0100000695.mm.1	3.09	3.05	0.39	0.58	1.03	0.883459	0.99999			chr1	80382822 - 80386251	+		NonCoding
TC0100000696.mm.1	4.87	4.78	0.25	0.34	1.07	0.856798	0.99999	1700016L21Rik	RIKEN cDNA 1700016L21 gene	chr1	80445931 - 80475660	+	NR_040460; uc029qpk.1	NonCoding
TC0100000697.mm.1	4.84	4.71	0.14	0.28	1.1	0.815627	0.99999	Nyap2	neuronal tyrosine-phophorylated phosphoinositide 3-kinase adaptor 2; Novel protein (9430031J16Rik)	chr1	81076950 - 81341764	+	NM_172849; ENSMUST00000068275; ENSMUST00000113494; ENSMUST00000123285; ENSMUST00000123720; ENSMUST00000137862; BC082310; OTTMUST00000066074; OTTMUST00000066075; OTTMUST00000066076; OTTMUST00000066077; OTTMUST00000066078; uc007brj.1; uc007brk.1; uc007brl.1; uc007brm.1; uc007brn.1	Complex
TC0100000698.mm.1	3.83	3.62	0.26	0.37	1.15	0.516862	0.99999			chr1	81109720 - 81112202	+		NonCoding
TC0100000699.mm.1	3.88	3.97	0.31	0.24	-1.07	0.769316	0.99999			chr1	81323393 - 81327011	+		NonCoding
TC0100000700.mm.1	4.59	4.42	0.21	0.5	1.13	0.883265	0.99999			chr1	82105180 - 82106983	+		NonCoding
TC0100000701.mm.1	7.42	7.32	0.3	0.5	1.07	0.910896	0.99999	Mir6344; mmu-mir-6344	microRNA mir-6344; mmu-mir-6344	chr1	82131916 - 82132019	+	NR_105762; ENSMUST00000183462	NonCoding
TC0100000702.mm.1	4.18	4.22	0.27	0.17	-1.03	0.666959	0.99999	Gm9747	predicted gene 9747	chr1	82233112 - 82235933	+	ENSMUST00000023262	Coding
TC0100000703.mm.1	8.46	8.53	0.07	0.27	-1.05	0.75795	0.99999	Rhbdd1	rhomboid domain containing 1	chr1	82316452 - 82445367	+	NM_001122685; NM_029777; ENSMUST00000027322; ENSMUST00000140020; BC005518; OTTMUST00000050884; OTTMUST00000050885; uc007brq.3; uc007brr.2	Complex
TC0100000704.mm.1	5.34	5.59	0.18	0.31	-1.19	0.243543	0.99999	Gm19552	predicted gene, 19552	chr1	82352217 - 82355049	+	XR_140446	NonCoding
TC0100000705.mm.1	3.81	3.93	0.39	0.4	-1.08	0.476195	0.99999			chr1	82534431 - 82539632	+		NonCoding
TC0100000706.mm.1	8.81	8.96	0.18	0.19	-1.11	0.125055	0.99999	Col4a3	collagen, type IV, alpha 3; procollagen type IV alpha 3	chr1	82586921 - 82722059	+	NM_007734; ENSMUST00000113457; ENSMUST00000125563; ENSMUST00000141994; ENSMUST00000152664; OTTMUST00000051474; OTTMUST00000051475; OTTMUST00000051476; OTTMUST00000051477; uc007bru.1; uc007brv.1	Complex
TC0100000707.mm.1	8.39	8.3	0.36	0.37	1.07	0.909362	0.99999	n-R5s213	nuclear encoded rRNA 5S 213	chr1	82635013 - 82635110	+	ENSMUST00000083121	NonCoding
TC0100000708.mm.1	8.52	8.55	0.11	0.09	-1.03	0.461718	0.99999	Mff	mitochondrial fission factor	chr1	82724890 - 82752394	+	NM_029409; ENSMUST00000073025; ENSMUST00000078332; ENSMUST00000159279; ENSMUST00000160044; ENSMUST00000160632; ENSMUST00000160744; ENSMUST00000160750; ENSMUST00000160786; ENSMUST00000160972; ENSMUST00000161572; ENSMUST00000161648; ENSMUST00000162003; ENSMUST00000162056; ENSMUST00000162573; ENSMUST00000162794; BC016597; BC059229; OTTMUST00000088341; OTTMUST00000088342; OTTMUST00000088343; OTTMUST0…	Complex
TC0100000709.mm.1	5.9	6.18	0.1	0.17	-1.22	0.023127	0.99999			chr1	82748389 - 82750085	+		NonCoding
TC0100000710.mm.1	6.04	5.83	0.31	0.53	1.15	0.735908	0.99999			chr1	82809957 - 82816016	+		NonCoding
TC0100000711.mm.1	10.11	10.25	0.11	0.22	-1.1	0.574341	0.99999	Agfg1; Gm22396	ArfGAP with FG repeats 1; predicted gene, 22396	chr1	82839446 - 82896275	+	NM_010472; ENSMUST00000063380; ENSMUST00000113444; ENSMUST00000177110; BC031154; uc007bse.1; uc007bsf.1; uc007bsg.1; uc007bsh.1	Complex
TC0100000712.mm.1	6.93	7.12	0.17	0.1	-1.14	0.131057	0.99999			chr1	82896322 - 82901182	+		NonCoding
TC0100000713.mm.1	6.24	6.01	0.1	0.36	1.17	0.762574	0.99999			chr1	82906904 - 82910854	+		NonCoding
TC0100000714.mm.1	5.24	5.33	0.19	0.2	-1.06	0.414487	0.99999			chr1	82913325 - 82914130	+		NonCoding
TC0100000715.mm.1	4.16	4.21	0.37	0.69	-1.04	0.978768	0.99999			chr1	82924917 - 82925712	+		NonCoding
TC0100000716.mm.1	5.44	5.19	0.35	0.45	1.18	0.857455	0.99999			chr1	82960223 - 82961131	+		NonCoding
TC0100000717.mm.1	4.45	4.55	0.18	0.32	-1.07	0.343329	0.99999	Krtap28-13	keratin associated protein 28-13	chr1	83060930 - 83061921	+	XM_896507	Complex
TC0100000718.mm.1	5.5	5.39	0.21	0.32	1.08	0.850226	0.99999	Ccl20	chemokine (C-C motif) ligand 20	chr1	83116766 - 83119167	+	NM_001159738; NM_016960; ENSMUST00000027351; ENSMUST00000113437; BC028504; OTTMUST00000040227; OTTMUST00000040228; uc007bsk.2; uc007bsl.2; uc007bsm.2	Coding
TC0100000719.mm.1	5.76	5.73	0.06	0.08	1.02	0.233402	0.99999	Daw1	dynein assembly factor with WDR repeat domains 1; WD repeat domain 69	chr1	83159752 - 83210574	+	NM_027725; NR_027636; ENSMUST00000065403; ENSMUST00000065436; ENSMUST00000113436; ENSMUST00000133079; ENSMUST00000149342; BC145995; OTTMUST00000055298; OTTMUST00000055299; OTTMUST00000055300; OTTMUST00000064965; OTTMUST00000064966; uc007bsn.2; uc007bso.2; uc011wob.1	Complex
TC0100000720.mm.1	5.6	5.57	0.27	0.27	1.03	0.834193	0.99999			chr1	83275582 - 83280850	+		NonCoding
TC0100000721.mm.1	8.01	8.2	0.06	0.27	-1.14	0.615398	0.99999	Gm6374	predicted gene 6374; mitochondrial ribosome recycling factor (Mrrf) pseudogene	chr1	83314513 - 83315300	+	ENSMUST00000110799; ENSMUST00000159051; OTTMUST00000075027	Pseudogene
TC0100000722.mm.1	12.87	12.95	0.17	0.25	-1.06	0.739154	0.99999	Gm25754	predicted gene, 25754	chr1	83795912 - 83796032	+	ENSMUST00000178653	NonCoding
TC0100000723.mm.1	7.75	7.71	0.29	0.4	1.03	0.987211	0.99999	Gm24555	predicted gene, 24555	chr1	83921918 - 83922041	+	ENSMUST00000104548	NonCoding
TC0100000724.mm.1	7.96	7.91	0.18	0.15	1.03	0.484215	0.99999	Mir5126	microRNA 5126	chr1	84695839 - 84695915	+	NR_039588; ENSMUST00000175513; uc029qpm.1	NonCoding
TC0100000725.mm.1	7.18	7.09	0.19	0.06	1.06	0.38398	0.99999	Fbxo36	F-box protein 36	chr1	84839841 - 84900487	+	NM_025386; ENSMUST00000097672; ENSMUST00000139562; ENSMUST00000143656; ENSMUST00000151737; BC049581; OTTMUST00000050898; OTTMUST00000050899; OTTMUST00000050900; OTTMUST00000050901; uc007btc.2	Complex
TC0100000726.mm.1	7.82	7.82	0.69	0.87	-1	0.934223	0.99999	Gm15433	predicted pseudogene 15433; component of Sp100-rs (Csprs) pseudogene	chr1	84963669 - 84964559	+	XM_003084455; ENSMUST00000097671; OTTMUST00000051740	Pseudogene
TC0100000727.mm.1	8.26	8.26	0.7	1.06	-1	0.973309	0.99999	Csprs	component of Sp100-rs	chr1	84965293 - 84966164	+	uc007bte.1	NonCoding
TC0100000728.mm.1	7.65	7.9	1.06	1.18	-1.19	0.713298	0.99999			chr1	84984449 - 84984492	+		NonCoding
TC0100000729.mm.1	7.44	7.65	1.14	1.28	-1.16	0.782185	0.99999			chr1	84984529 - 84984611	+		NonCoding
TC0100000730.mm.1	8.53	8.7	1.12	1.36	-1.12	0.68341	0.99999			chr1	85001776 - 85001810	+		NonCoding
TC0100000734.mm.1	11.97	11.93	0.08	0.12	1.03	0.570712	0.99999	Rpl19-ps1	ribosomal protein L19, pseudogene 1; ribosomal protein L19 (Rpl19) pseudogene	chr1	85012114 - 85012704	+	ENSMUST00000121059; OTTMUST00000051265	Complex
TC0100000735.mm.1	8	8.2	0.22	0.19	-1.15	0.435923	0.99999	Gm2389	predicted pseudogene 2389; Sp140 nuclear body protein (Sp140) pseudogene	chr1	85061154 - 85062642	+	ENSMUST00000160487; OTTMUST00000072401	Pseudogene
TC0100000736.mm.1	6.88	6.81	0.64	0.79	1.05	0.96439	0.99999	Gm10553	predicted gene 10553	chr1	85100164 - 85100535	+	ENSMUST00000097669	Coding
TC0100003862.mm.1	7.07	7.19	0.63	0.75	-1.09	0.857571	0.99999	A530040E14Rik	RIKEN cDNA A530040E14 gene; Novel transcript (A530040E14Rik)	chr1	85105946 - 85114035	+	XR_104597; ENSMUST00000093501; ENSMUST00000159087; ENSMUST00000161150; ENSMUST00000161666; ENSMUST00000162353; ENSMUST00000162453; OTTMUST00000072351; OTTMUST00000072352; OTTMUST00000072353; OTTMUST00000072489; OTTMUST00000073666; uc007btk.1; uc007btl.1; uc007btm.1	NonCoding
TC0100003863.mm.1	7.47	7.54	0.42	0.55	-1.05	0.80364	0.99999	Gm16026; LOC100041034	predicted pseudogene 16026; Sp110 nuclear body protein (Sp110) pseudogene; Sp110 nuclear body protein-like	chr1	85178784 - 85285491	+	ENSMUST00000094774; ENSMUST00000113408; ENSMUST00000159695; ENSMUST00000159849; ENSMUST00000162652; ENSMUST00000162923; ENSMUST00000163068; OTTMUST00000072364; OTTMUST00000072365; OTTMUST00000072487; OTTMUST00000072488; OTTMUST00000072518; OTTMUST00000073755; uc007bto.1	Complex
TC0100000738.mm.1	4.23	4.18	0.23	0.36	1.03	0.924073	0.99999	Gm16038	predicted gene 16038; Sp110 nuclear body protein (Sp110) pseudogene	chr1	85115319 - 85117237	+	ENSMUST00000159317; OTTMUST00000072666	Pseudogene
TC0100000739.mm.1	8.53	8.7	1.12	1.36	-1.12	0.68341	0.99999			chr1	85123198 - 85123232	+		NonCoding
TC0100000741.mm.1	5.76	5.24	0.87	1.01	1.44	0.506908	0.99999			chr1	85123434 - 85123462	+		NonCoding
TC0100000742.mm.1	7.5	7.51	0.33	0.4	-1.01	0.792253	0.99999	Gm6264	predicted gene 6264; Sp140 nuclear body protein (Sp140) pseudogene	chr1	85159764 - 85261014	+	ENSMUST00000160802; ENSMUST00000162896; OTTMUST00000072667; OTTMUST00000072862	Complex
TC0100000743.mm.1	7.87	7.91	0.46	0.58	-1.03	0.961865	0.99999	Gm7609; Csprs	predicted pseudogene 7609; component of Sp100-rs (Csprs) pseudogene; component of Sp100-rs	chr1	85199611 - 85213786	+	NM_001081746; ENSMUST00000113402; ENSMUST00000113407; ENSMUST00000160058; ENSMUST00000161424; OTTMUST00000072355; OTTMUST00000072356; OTTMUST00000072668; OTTMUST00000072863; uc007btq.1; uc007btr.1	Complex
TC0100000744.mm.1	7.3	7.31	0.71	0.9	-1	0.89609	0.99999	Csprs	component of Sp100-rs	chr1	85213799 - 85215395	+	uc007bts.1	NonCoding
TC0100000745.mm.1	7.65	7.9	1.06	1.18	-1.19	0.713298	0.99999			chr1	85241669 - 85241712	+		NonCoding
TC0100000746.mm.1	7.44	7.65	1.14	1.28	-1.16	0.782185	0.99999			chr1	85241749 - 85241831	+		NonCoding
TC0100000747.mm.1	6.96	7.26	0.89	1.06	-1.23	0.728796	0.99999	Gm16028	predicted gene 16028; Novel transcript	chr1	85246851 - 85255465	+	ENSMUST00000162347; OTTMUST00000072490	NonCoding
TC0100000748.mm.1	8.53	8.7	1.12	1.36	-1.12	0.68341	0.99999			chr1	85289378 - 85289412	+		NonCoding
TC0100000750.mm.1	5.55	5.01	0.78	0.96	1.46	0.415434	0.99999			chr1	85289614 - 85289641	+		NonCoding
TC0100000752.mm.1	5.89	5.72	0.69	0.75	1.13	0.999386	0.99999	Gm16025	predicted gene 16025; Novel transcript	chr1	85326729 - 85342615	+	ENSMUST00000161282; ENSMUST00000161923; OTTMUST00000072347; OTTMUST00000072348	NonCoding
TC0100000753.mm.1	8.53	8.7	1.12	1.36	-1.12	0.68341	0.99999			chr1	85454690 - 85454724	+		NonCoding
TC0100000755.mm.1	5.76	5.24	0.87	1.01	1.44	0.506908	0.99999			chr1	85454926 - 85454954	+		NonCoding
TC0100000757.mm.1	8.07	8.18	0.22	0.25	-1.08	0.670176	0.99999	Gm2427	predicted gene 2427	chr1	85498215 - 85514726	+	XM_001473524	Coding
TC0100000758.mm.1	8.28	8.22	0.35	0.43	1.05	0.7697	0.99999	Gm7592; Csprs	predicted gene 7592; component of Sp100-rs; component of Sp100-rs (Csprs) pseudogene	chr1	85526602 - 85552185	+	ENSMUST00000159601; ENSMUST00000160674; OTTMUST00000074564; uc007bty.1; uc029qqx.1	Complex
TC0100000759.mm.1	7.65	7.9	1.06	1.18	-1.19	0.713298	0.99999			chr1	85571114 - 85571157	+		NonCoding
TC0100000760.mm.1	7.85	8	1.02	1.09	-1.11	0.735392	0.99999			chr1	85571180 - 85571232	+		NonCoding
TC0100000761.mm.1	6.04	6.03	0.49	0.59	1.01	0.791268	0.99999	G530012D18Rik	RIKEN cDNA G530012D1 gene	chr1	85575676 - 85577295	+	ENSMUST00000178024	Coding
TC0100000762.mm.1	5.4	5.48	0.6	0.71	-1.05	0.86265	0.99999			chr1	85586125 - 85588195	+		NonCoding
TC0100000763.mm.1	5.98	5.95	0.92	0.97	1.02	0.945543	0.99999			chr1	85594482 - 85597252	+		NonCoding
TC0100000764.mm.1	6.28	6.53	0.81	1.05	-1.19	0.841463	0.99999	Gm16094	predicted gene 16094; Novel transcript	chr1	85599286 - 85599839	+	ENSMUST00000162784; OTTMUST00000074814	NonCoding
TC0100000765.mm.1	8.33	8.36	0.17	0.22	-1.02	0.872692	0.99999	Sp140; Gm2427	Sp140 nuclear body protein; predicted gene 2427	chr1	85600378 - 85645037	+	NM_001013817; ENSMUST00000080204; ENSMUST00000113385; ENSMUST00000159234; ENSMUST00000160119; ENSMUST00000161497; ENSMUST00000162925; BC069971; OTTMUST00000074815; OTTMUST00000074816; OTTMUST00000074817; OTTMUST00000074899; OTTMUST00000074900; OTTMUST00000074901; uc007buc.1	Complex
TC0100000766.mm.1	9.25	9.11	0.31	0.26	1.1	0.563083	0.99999	Sp100; n-R5s215	nuclear antigen Sp100; nuclear encoded rRNA 5S 215	chr1	85649988 - 85709998	+	NM_013673; ENSMUST00000054279; ENSMUST00000066427; ENSMUST00000082480; ENSMUST00000129951; ENSMUST00000132641; ENSMUST00000134283; ENSMUST00000140758; ENSMUST00000141709; ENSMUST00000141998; ENSMUST00000145440; ENSMUST00000147552; ENSMUST00000150967; ENSMUST00000153574; ENSMUST00000155094; BC069183; OTTMUST00000074495; OTTMUST00000074496; OTTMUST00000074497; OTTMUST00000074498; OTTMUST00000074554…	Complex
TC0100000767.mm.1	5.11	5.05	0.25	0.33	1.04	0.88007	0.99999	Mir8096; mmu-mir-8096	microRNA mir-8096; mmu-mir-8096	chr1	85751948 - 85752074	+	NR_106172; ENSMUST00000184526	NonCoding
TC0100000768.mm.1	13.16	13.14	0.16	0.26	1.01	0.809399	0.99999	Gm25472	predicted gene, 25472	chr1	85763794 - 85763871	+	ENSMUST00000175454	NonCoding
TC0100000769.mm.1	4.87	5.09	0.32	0.32	-1.16	0.563997	0.99999	9930111H07Rik	RIKEN cDNA 9930111H07 gene	chr1	85775271 - 85790481	+	NR_108086	NonCoding
TC0100000770.mm.1	9.27	9.22	0.19	0.46	1.03	0.724531	0.99999	Gm22906	predicted gene, 22906	chr1	85784713 - 85784962	+	ENSMUST00000175191	NonCoding
TC0100000771.mm.1	9.68	9.72	0.05	0.1	-1.03	0.81787	0.99999	Cab39	calcium binding protein 39	chr1	85793441 - 85851577	+	NM_133781; ENSMUST00000097666; ENSMUST00000113360; ENSMUST00000126962; ENSMUST00000130754; BC020041; OTTMUST00000051256; OTTMUST00000051257; OTTMUST00000051258; OTTMUST00000051259; uc007bum.2	Complex
TC0100000772.mm.1	6.2	6.12	0.23	0.12	1.06	0.827432	0.99999			chr1	85799836 - 85803626	+		NonCoding
TC0100000773.mm.1	5.72	5.56	0.12	0.15	1.12	0.073414	0.99999			chr1	85807912 - 85811092	+		NonCoding
TC0100000774.mm.1	9.32	9.35	0.06	0.16	-1.02	0.891443	0.99999	Itm2c	integral membrane protein 2C	chr1	85894281 - 85908699	+	NM_022417; ENSMUST00000027425; ENSMUST00000139837; BC012952; OTTMUST00000074348; OTTMUST00000074349; uc011wof.1; uc029qrf.1	Complex
TC0100000775.mm.1	4.93	4.81	0.19	0.28	1.08	0.690396	0.99999	4933407L21Rik	RIKEN cDNA 4933407L21 gene; novel protein	chr1	85928483 - 85940624	+	NR_037692; ENSMUST00000027426; ENSMUST00000129392; OTTMUST00000085542; OTTMUST00000085543; uc007bup.2	Complex
TC0100000776.mm.1	5.87	5.64	0.16	0.32	1.17	0.627195	0.99999			chr1	85957530 - 85973365	+		NonCoding
TC0100000777.mm.1	4.68	4.63	0.14	0.16	1.03	0.826398	0.99999	Spata3	spermatogenesis associated 3	chr1	86016816 - 86029958	+	NM_001122732; NM_027029; NM_027300; NM_028647; ENSMUST00000052854; ENSMUST00000113344; ENSMUST00000125083; ENSMUST00000129169; ENSMUST00000130504; ENSMUST00000131151; ENSMUST00000135440; ENSMUST00000149469; ENSMUST00000152501; ENSMUST00000153247; ENSMUST00000159876; BC061025; OTTMUST00000066171; OTTMUST00000066172; OTTMUST00000066173; OTTMUST00000066174; OTTMUST00000066175; OTTMUST00000066176; OT…	Complex
TC0100000778.mm.1	7.98	7.81	0.11	0.19	1.13	0.34051	0.99999	2810459M11Rik	RIKEN cDNA 2810459M11 gene; novel protein	chr1	86045863 - 86055456	+	NM_001144992; NM_001144993; ENSMUST00000027429; ENSMUST00000165824; BC137675; BC144821; OTTMUST00000052508; uc007bux.2; uc011wog.1	Coding
TC0100003864.mm.1	9.15	9.25	0.1	0.17	-1.07	0.900683	0.99999	Psmd1	proteasome (prosome, macropain) 26S subunit, non-ATPase, 1	chr1	86064387 - 86139295	+	NM_027357; ENSMUST00000027432; ENSMUST00000127104; ENSMUST00000133480; ENSMUST00000139715; ENSMUST00000143200; ENSMUST00000147807; ENSMUST00000149946; ENSMUST00000152184; BC138526; BC138527; OTTMUST00000085651; OTTMUST00000085652; OTTMUST00000085663; OTTMUST00000085664; OTTMUST00000085665; OTTMUST00000085666; OTTMUST00000085667; OTTMUST00000085669; uc007buy.1	Complex
TC0100003865.mm.1	7.15	7.13	0.02	0.03	1.01	0.306928	0.99999	Armc9	armadillo repeat containing 9	chr1	86154780 - 86278284	+	NM_027456; NM_030184; ENSMUST00000027434; ENSMUST00000113309; ENSMUST00000123618; ENSMUST00000126579; ENSMUST00000131412; ENSMUST00000134858; ENSMUST00000135973; ENSMUST00000150059; ENSMUST00000153389; ENSMUST00000153653; ENSMUST00000155168; ENSMUST00000156675; BC028964; BC043101; OTTMUST00000085605; OTTMUST00000085606; OTTMUST00000085607; OTTMUST00000085608; OTTMUST00000085609; OTTMUST0000008561…	Complex
TC0100000780.mm.1	7.58	7.67	0.5	0.28	-1.06	0.613094	0.99999	Gm22786	predicted gene, 22786	chr1	86087301 - 86087422	+	ENSMUST00000104086	NonCoding
TC0100000781.mm.1	6.61	7.04	0.3	0.22	-1.35	0.264369	0.99999			chr1	86120883 - 86123561	+		NonCoding
TC0100000782.mm.1	5.82	5.86	0.12	0.19	-1.03	0.192807	0.99999			chr1	86221802 - 86224725	+		NonCoding
TC0100000783.mm.1	7.4	7.29	0.05	0.08	1.08	0.075415	0.99999	B3gnt7	UDP-GlcNAc:betaGal beta-1,3-N-acetylglucosaminyltransferase 7	chr1	86302832 - 86307305	+	NM_145222; ENSMUST00000113306; BC031187; BC060507; uc007bvk.2	Complex
TC0100000784.mm.1	6.15	6.12	0.18	0.11	1.02	0.796787	0.99999			chr1	86309593 - 86310139	+		NonCoding
TC0100000785.mm.1	5.75	5.71	0.26	0.15	1.02	0.420683	0.99999	Gm5258	predicted gene 5258	chr1	86323267 - 86325433	+	XM_357111; ENSMUST00000165437	Coding
TC0100000786.mm.1	5.6	5.5	0.09	0.18	1.07	0.827704	0.99999	C130036L24Rik	RIKEN cDNA C130036L24 gene; novel transcript	chr1	86359574 - 86373791	+	NR_015507; ENSMUST00000127284; ENSMUST00000137643; OTTMUST00000084851; OTTMUST00000084852; uc011woj.1	NonCoding
TC0100000787.mm.1	5.73	5.6	0.24	0.23	1.1	0.786257	0.99999	1700019O17Rik	RIKEN cDNA 1700019O17 gene; novel protein, possible orthologue of human chromosome 2 open reading frame 57 C2orf57 (1700019O17Rik)	chr1	86426329 - 86428052	+	NM_027966; ENSMUST00000046004; BC100497; BC145753; OTTMUST00000111623; uc007bvo.2	Coding
TC0100000788.mm.1	7.06	7.09	0.04	0.41	-1.02	0.619422	0.99999			chr1	86434691 - 86436036	+		NonCoding
TC0100000789.mm.1	5.35	5.22	0.28	0.32	1.1	0.787206	0.99999			chr1	86490486 - 86493267	+		NonCoding
TC0100000790.mm.1	12.14	12.15	0.05	0.15	-1	0.613671	0.99999	Ptma; Gm15466	prothymosin alpha; predicted gene 15466	chr1	86526736 - 86530700	+	NM_008972; ENSMUST00000045897; BC081453; BC083135; BC085171; uc007bvp.1	Coding
TC0100000791.mm.1	4.41	4.29	0.26	0.23	1.09	0.443898	0.99999			chr1	86580058 - 86581232	+		NonCoding
TC0100000792.mm.1	7.52	7.5	0.05	0.06	1.01	0.759928	0.99999	Cops7b	COP9 (constitutive photomorphogenic) homolog, subunit 7b (Arabidopsis thaliana)	chr1	86582904 - 86609375	+	NM_172974; ENSMUST00000027446; ENSMUST00000121534; ENSMUST00000122884; ENSMUST00000127219; ENSMUST00000138280; ENSMUST00000149542; BC012659; OTTMUST00000067485; OTTMUST00000067486; OTTMUST00000067487; OTTMUST00000067488; OTTMUST00000067546; uc007bvr.1; uc007bvs.1	Complex
TC0100000793.mm.1	4.97	5.18	0.23	0.2	-1.15	0.526226	0.99999			chr1	86638201 - 86640454	+		NonCoding
TC0100000794.mm.1	7.79	7.87	0.1	0.14	-1.06	0.475673	0.99999	Dis3l2	DIS3 mitotic control homolog (S. cerevisiae)-like 2	chr1	86703804 - 87050097	+	NM_001172157; NM_153530; ENSMUST00000065694; ENSMUST00000168237; BC036177; uc007bvu.2; uc007bvv.2; uc007bvw.2	Complex
TC0100000795.mm.1	5.19	5.39	0.28	0.28	-1.15	0.472093	0.99999			chr1	86801075 - 86804027	+		NonCoding
TC0100000796.mm.1	6.2	6.29	0.14	0.28	-1.07	0.277542	0.99999			chr1	86826101 - 86829655	+		NonCoding
TC0100000797.mm.1	4.77	5.25	0.31	0.28	-1.4	0.083394	0.99999			chr1	86834995 - 86837778	+		NonCoding
TC0100000798.mm.1	5.04	5.08	0.35	0.2	-1.03	0.985867	0.99999			chr1	86874350 - 86876664	+		NonCoding
TC0100000799.mm.1	4.36	4.39	0.12	0.12	-1.02	0.880341	0.99999			chr1	86878906 - 86882439	+		NonCoding
TC0100000800.mm.1	4.77	5.01	0.2	0.39	-1.18	0.410385	0.99999			chr1	86893905 - 86894367	+		NonCoding
TC0100000801.mm.1	5.1	5.32	0.15	0.16	-1.17	0.072382	0.99999			chr1	86917992 - 86920656	+		NonCoding
TC0100000802.mm.1	3.45	3.65	0.11	0.13	-1.15	0.094495	0.99999			chr1	86988270 - 86989016	+		NonCoding
TC0100000803.mm.1	5.78	5.77	0.19	0.32	1.01	0.841089	0.99999			chr1	87069172 - 87070914	+		NonCoding
TC0100000804.mm.1	7.68	7.75	0.3	0.5	-1.05	0.531937	0.99999	LOC102635830	uncharacterized LOC102635830	chr1	87080171 - 87096418	+	uc007bvx.1	NonCoding
TC0100000805.mm.1	5.38	5.39	0.16	0.17	-1.01	0.94487	0.99999			chr1	87086745 - 87087856	+		NonCoding
TC0100000806.mm.1	6.53	6.44	0.09	0.22	1.07	0.979986	0.99999	Akp3	alkaline phosphatase 3, intestine, not Mn requiring	chr1	87124973 - 87127912	+	NM_007432; ENSMUST00000044878; uc007bwb.1; uc011wom.2	Coding
TC0100000807.mm.1	5.75	5.39	0.17	0.33	1.29	0.360504	0.99999			chr1	87149710 - 87164876	+		NonCoding
TC0100000808.mm.1	6.68	6.53	0.12	0.2	1.11	0.624433	0.99999	Prss56	protease, serine 56	chr1	87183313 - 87188405	+	NM_027084; ENSMUST00000044533; OTTMUST00000084503; uc007bwe.2	Complex
TC0100000809.mm.1	6.55	6.43	0.17	0.29	1.09	0.833766	0.99999	Chrnd	cholinergic receptor, nicotinic, delta polypeptide	chr1	87190597 - 87200070	+	NM_021600; ENSMUST00000073252; BC052153; BC141376; uc007bwf.1; uc007bwg.1	Coding
TC0100000810.mm.1	6.6	6.47	0.12	0.21	1.1	0.799118	0.99999	Chrng	cholinergic receptor, nicotinic, gamma polypeptide	chr1	87205811 - 87211835	+	NM_009604; ENSMUST00000027470; uc007bwh.1; uc007bwi.1	Coding
TC0100000811.mm.1	8.33	8.41	0.05	0.05	-1.06	0.116594	0.99999	Eif4e2	eukaryotic translation initiation factor 4E member 2	chr1	87213914 - 87240488	+	NM_001039169; NM_001039170; NM_023314; ENSMUST00000050876; ENSMUST00000076362; ENSMUST00000113230; ENSMUST00000113231; ENSMUST00000113232; ENSMUST00000113233; ENSMUST00000113235; ENSMUST00000123735; BC028903; BC045153; BC049077; OTTMUST00000051659; OTTMUST00000051660; OTTMUST00000051661; OTTMUST00000051662; OTTMUST00000051663; OTTMUST00000051664; OTTMUST00000051665; OTTMUST00000051666; uc007bwj.1…	Coding
TC0100000812.mm.1	5.76	5.71	0.32	0.53	1.04	0.997605	0.99999	Gm26187	predicted gene, 26187	chr1	87251148 - 87251248	+	ENSMUST00000157693	NonCoding
TC0100000813.mm.1	5.67	5.65	0.12	0.12	1.01	0.418937	0.99999	Efhd1	EF hand domain containing 1	chr1	87264363 - 87310841	+	NM_028889; ENSMUST00000027472; ENSMUST00000118687; ENSMUST00000150831; BC019531; BC085088; OTTMUST00000073234; OTTMUST00000073235; OTTMUST00000073236; uc007bwo.1	Complex
TC0100000814.mm.1	8.5	8.66	0.11	0.15	-1.11	0.372416	0.99999	Gigyf2	GRB10 interacting GYF protein 2	chr1	87326998 - 87450810	+	NM_001110212; NM_146112; ENSMUST00000027475; ENSMUST00000164992; ENSMUST00000172736; ENSMUST00000172776; ENSMUST00000172794; ENSMUST00000172964; ENSMUST00000172976; ENSMUST00000173148; ENSMUST00000173152; ENSMUST00000173173; ENSMUST00000173235; ENSMUST00000173636; ENSMUST00000173663; ENSMUST00000173850; ENSMUST00000174334; ENSMUST00000174482; ENSMUST00000174501; ENSMUST00000174535; ENSMUST0000017…	Complex
TC0100000815.mm.1	4.73	5.11	0.24	0.3	-1.3	0.223196	0.99999			chr1	87453707 - 87455934	+		NonCoding
TC0100000816.mm.1	7.12	6.95	0.18	0.19	1.12	0.493091	0.99999	3110079O15Rik	RIKEN cDNA 3110079O15 gene	chr1	87470263 - 87475459	+	NM_028473; ENSMUST00000027476; BC115669; BC115670; uc007bww.2; uc011woo.1	Coding
TC0100000817.mm.1	6.14	6.2	0.13	0.11	-1.04	0.913861	0.99999	Neu2	neuraminidase 2	chr1	87509889 - 87597845	+	NM_001160163; NM_001160164; NM_001160165; NM_015750; ENSMUST00000070898; ENSMUST00000163606; ENSMUST00000164128; ENSMUST00000165109; ENSMUST00000166055; ENSMUST00000166259; ENSMUST00000172222; BC105657; BC105661; OTTMUST00000094288; OTTMUST00000094289; OTTMUST00000094290; OTTMUST00000094291; OTTMUST00000094292; OTTMUST00000094293; uc007bwz.2; uc007bxa.2; uc007bxb.2; uc011wop.1; uc011woq.1	Coding
TC0100000818.mm.1	10.95	11.02	0.11	0.2	-1.06	0.943382	0.99999	Gm17181	predicted gene 17181; tyrosine 3-monooxygenase/tryptophan 5-monooxygenase activation protein, zeta polypeptide (Ywhaz) pseudogene	chr1	87514175 - 87514297	+	ENSMUST00000168856; OTTMUST00000094300	Pseudogene
TC0100000819.mm.1	7.52	7.32	0.09	0.21	1.15	0.104387	0.99999			chr1	87551278 - 87552007	+		NonCoding
TC0100000820.mm.1	4.5	4.2	0.24	0.37	1.23	0.95389	0.99999			chr1	87599682 - 87600960	+		NonCoding
TC0100000821.mm.1	4.84	4.9	0.17	0.21	-1.04	0.985725	0.99999			chr1	87606805 - 87610970	+		NonCoding
TC0100000822.mm.1	8.89	8.86	0.18	0.28	1.02	0.372134	0.99999	Inpp5d	inositol polyphosphate-5-phosphatase D	chr1	87620312 - 87720508	+	NM_001110192; NM_001110193; NM_010566; ENSMUST00000042275; ENSMUST00000072999; ENSMUST00000163222; ENSMUST00000163548; ENSMUST00000163576; ENSMUST00000164592; ENSMUST00000165554; ENSMUST00000167032; ENSMUST00000168783; ENSMUST00000169754; ENSMUST00000170300; BC108328; OTTMUST00000091932; OTTMUST00000091933; OTTMUST00000091934; OTTMUST00000091935; OTTMUST00000091936; OTTMUST00000091937; OTTMUST000…	Complex
TC0100000823.mm.1	6.03	5.86	0.2	0.09	1.12	0.247345	0.99999			chr1	87687356 - 87688604	+		NonCoding
TC0100000824.mm.1	7.75	7.87	0.1	0.08	-1.08	0.557549	0.99999	Atg16l1	autophagy related 16-like 1 (S. cerevisiae); autophagy-related 16-like 1 (yeast)	chr1	87755870 - 87792428	+	NM_001205391; NM_001205392; NM_029846; ENSMUST00000027512; ENSMUST00000113186; ENSMUST00000113190; ENSMUST00000127884; ENSMUST00000129431; ENSMUST00000133072; ENSMUST00000134603; ENSMUST00000137638; ENSMUST00000139628; ENSMUST00000144047; ENSMUST00000151037; BC049122; OTTMUST00000039677; OTTMUST00000039678; OTTMUST00000039679; OTTMUST00000039680; OTTMUST00000039681; OTTMUST00000039682; OTTMUST000…	Complex
TC0100000825.mm.1	7.91	8	0.71	0.3	-1.07	0.564339	0.99999	Gm25395	predicted gene, 25395	chr1	87776938 - 87777209	+	ENSMUST00000157343	NonCoding
TC0100000826.mm.1	7.64	7.91	0.85	0.36	-1.21	0.781816	0.99999	Scarna6	small Cajal body-specific RNA 6	chr1	87784556 - 87784820	+	NR_028519; ENSMUST00000158656; uc011wor.1	NonCoding
TC0100000827.mm.1	7.64	7.5	0.22	0.19	1.1	0.705071	0.99999	5830472F04Rik	RIKEN cDNA 5830472F04 gene	chr1	87796467 - 87796817	+	ENSMUST00000097661	Coding
TC0100000828.mm.1	6.17	6.06	0.09	0.19	1.08	0.606362	0.99999	Sag	S-antigen, retina and pineal gland (arrestin); retinal S-antigen	chr1	87803680 - 87845158	+	NM_009118; ENSMUST00000077772; ENSMUST00000128761; ENSMUST00000130886; ENSMUST00000136708; ENSMUST00000144334; ENSMUST00000145385; ENSMUST00000155393; ENSMUST00000156381; ENSMUST00000177757; BC016498; OTTMUST00000051793; OTTMUST00000051794; OTTMUST00000051795; OTTMUST00000051796; OTTMUST00000051797; OTTMUST00000051798; OTTMUST00000051799; OTTMUST00000051800; uc007bxp.1; uc007bxq.1; uc007bxr.1; uc…	Complex
TC0100000829.mm.1	8.91	9.02	0.08	0.11	-1.08	0.453275	0.99999	Dgkd	diacylglycerol kinase, delta	chr1	87853287 - 87944489	+	NM_177646; ENSMUST00000027517; uc007bxu.2; uc007bxv.2; uc011wos.1	Coding
TC0100000830.mm.1	5.64	5.86	0.12	0.09	-1.16	0.032922	0.99999			chr1	87865073 - 87865916	+		NonCoding
TC0100000831.mm.1	6.21	6.11	0.15	0.25	1.07	0.845008	0.99999			chr1	87897540 - 87900532	+		NonCoding
TC0100000832.mm.1	6.44	6.55	0.25	0.12	-1.07	0.298676	0.99999			chr1	87945478 - 87948670	+		NonCoding
TC0100000833.mm.1	9.17	9.14	0.44	0.53	1.02	0.878916	0.99999	Gm25198	predicted gene, 25198	chr1	88015924 - 88016033	+	ENSMUST00000178574	NonCoding
TC0100000834.mm.1	6.4	6.69	0.29	0.22	-1.22	0.219939	0.99999	Gm5832	predicted gene 5832; karyopherin (importin) alpha 2 (Kpna2) pseudogene	chr1	88022381 - 88023962	+	ENSMUST00000121704; OTTMUST00000049238	Pseudogene
TC0100000835.mm.1	4.43	4.34	0.22	0.21	1.07	0.787641	0.99999	Gm15375	predicted gene 15375; novel pseudogene similar to UDP glycosyltransferase 1 family, polypeptide A10 (Ugt1a10)	chr1	88025211 - 88026059	+	ENSMUST00000119510; OTTMUST00000049239	Pseudogene
TC0100000836.mm.1	7.43	7.28	0.12	0.06	1.11	0.052904	0.99999	Ugt1a2; Ugt1a6a; Ugt1a6b; Ugt1a10; Ugt1a7c; Ugt1a5; Ugt1a9; Ugt1a1; Ugt1a8	UDP glucuronosyltransferase 1 family, polypeptide A2; UDP glucuronosyltransferase 1 family, polypeptide A6A; UDP glucuronosyltransferase 1 family, polypeptide A6B; UDP glycosyltransferase 1 family, polypeptide A10; UDP glucuronosyltransferase 1 family, polypeptide A7C; UDP glucuronosyltransferase 1 family, polypeptide A5; UDP glucuronosyltransferase 1 family, polypeptide A9; UDP glucuronosyltrans…	chr1	88055388 - 88220002	+	NM_013701; NM_145079; NM_201410; NM_201641; NM_201642; NM_201643; NM_201644; NM_201645; ENSMUST00000014263; ENSMUST00000049289; ENSMUST00000058237; ENSMUST00000073049; ENSMUST00000073772; ENSMUST00000097659; ENSMUST00000113134; ENSMUST00000113135; ENSMUST00000113137; ENSMUST00000113138; ENSMUST00000113139; ENSMUST00000113142; ENSMUST00000124852; ENSMUST00000126203; ENSMUST00000138182; ENSMUST0000…	Complex
TC0100000837.mm.1	7.19	7.2	0.2	0.36	-1.01	0.751482	0.99999	Gm15373	predicted gene 15373; novel pseudogene similar to UDP glycosyltransferase 1 family (Ugt1)	chr1	88097918 - 88098131	+	ENSMUST00000121495; OTTMUST00000049224	Complex
TC0100000838.mm.1	5.67	5.52	0.27	0.25	1.11	0.38699	0.99999	Gm15372	predicted gene 15372; novel pseudogene similar to UDP glycosyltransferase 1 family (Ugt1)	chr1	88126776 - 88127609	+	ENSMUST00000120729; OTTMUST00000049221	Complex
TC0100000839.mm.1	5.78	5.55	0.17	0.39	1.17	0.923802	0.99999	Gm15370	predicted gene 15370; novel pseudogene similar to UDP glycosyltransferase 1 family (Ugt1)	chr1	88129581 - 88129833	+	ENSMUST00000117158; OTTMUST00000049216	Complex
TC0100000840.mm.1	7.07	7.08	0.14	0.26	-1.01	0.879505	0.99999	Gm15369	predicted gene 15369; novel pseudogene similar to UDP glycosyltransferase 1 family (Ugt1)	chr1	88146376 - 88146769	+	ENSMUST00000119681; OTTMUST00000049202	Complex
TC0100000841.mm.1	6.99	6.95	0.21	0.31	1.03	0.818233	0.99999	Gm15374	predicted gene 15374; novel pseudogene similar to UDP glycosyltransferase 1 family (Ugt1)	chr1	88151038 - 88151881	+	ENSMUST00000119313; OTTMUST00000049234	Complex
TC0100000842.mm.1	5.7	5.83	0.17	0.3	-1.1	0.901256	0.99999	Gm15371	predicted gene 15371; novel pseudogene similar to UDP glycosyltransferase 1 family (Ugt1)	chr1	88153788 - 88154571	+	ENSMUST00000117057; OTTMUST00000049218	Complex
TC0100000843.mm.1	5.59	5.34	0.23	0.19	1.19	0.617454	0.99999	Gm15368	predicted gene 15368; novel pseudogene similar to UDP glycosyltransferase 1 family (Ugt1)	chr1	88186662 - 88187519	+	ENSMUST00000120438; OTTMUST00000049201	Pseudogene
TC0100000844.mm.1	5.82	5.5	0.06	0.18	1.24	0.026976	0.99999	Gm15376	predicted gene 15376; novel pseudogene similar to UDP glycosyltransferase 1 family (Ugt1)	chr1	88191901 - 88192683	+	ENSMUST00000122258; OTTMUST00000049240	Pseudogene
TC0100000845.mm.1	6.22	6.15	0.34	0.42	1.05	0.985219	0.99999	Mroh2a	maestro heat-like repeat family member 2A; HEAT repeat containing 7B1	chr1	88226986 - 88262289	+	NM_001177364; NM_001281466; ENSMUST00000061013; ENSMUST00000113130; ENSMUST00000135948; ENSMUST00000142632; ENSMUST00000148474; OTTMUST00000049203; OTTMUST00000049204; OTTMUST00000049205; OTTMUST00000049206; uc011wov.1	Complex
TC0100000846.mm.1	5.27	5.17	0.14	0.26	1.07	0.843754	0.99999	Trpm8	transient receptor potential cation channel, subfamily M, member 8; transient receptor potential cation channel, subfamily M, member	chr1	88277658 - 88389293	+	NM_134252; ENSMUST00000040210; ENSMUST00000113114; ENSMUST00000148138; ENSMUST00000171176; BC117934; OTTMUST00000046774; OTTMUST00000046902; OTTMUST00000046903; uc029qrk.1; uc029qrl.1	Complex
TC0100000847.mm.1	5.56	5.47	0.2	0.24	1.06	0.545216	0.99999	Spp2	secreted phosphoprotein 2	chr1	88406961 - 88426438	+	NM_029269; ENSMUST00000027518; ENSMUST00000176708; BC027494; OTTMUST00000049220; OTTMUST00000103327; uc007byq.1	Coding
TC0100000848.mm.1	5.43	5.37	0.17	0.22	1.04	0.762656	0.99999			chr1	88460146 - 88471061	+		NonCoding
TC0100000849.mm.1	5.17	5.13	0.22	0.36	1.03	0.855919	0.99999	Gm19589	predicted gene, 19589	chr1	88551517 - 88562167	+	NR_037971; uc007bys.2	NonCoding
TC0100000850.mm.1	4.32	4.4	0.07	0.22	-1.06	0.629767	0.99999			chr1	88653085 - 88654845	+		NonCoding
TC0100000851.mm.1	5.14	5.18	0.05	0.11	-1.03	0.61534	0.99999			chr1	88655249 - 88658461	+		NonCoding
TC0100000852.mm.1	7.24	7.19	0.33	0.47	1.03	0.814815	0.99999	2410088K16Rik	RIKEN cDNA 2410088K16 gene; novel transcript	chr1	88754890 - 88755739	+	NR_040493; ENSMUST00000180596; ENSMUST00000181016; OTTMUST00000112661; OTTMUST00000112662; uc007byu.1	NonCoding
TC0100000853.mm.1	5.55	5.38	0.44	0.57	1.13	0.923374	0.99999	1700067G17Rik	RIKEN cDNA 1700067G17 gene	chr1	89016113 - 89022393	+	NR_040471; uc029qrm.1	NonCoding
TC0100000854.mm.1	8.31	8.46	0.19	0.22	-1.11	0.594707	0.99999	Sh3bp4	SH3-domain binding protein 4	chr1	89070415 - 89155068	+	NM_133816; ENSMUST00000066279; ENSMUST00000123745; BC012284; BC034733; OTTMUST00000072746; OTTMUST00000072747; uc007byv.1	Complex
TC0100000855.mm.1	6.27	6.5	0.22	0.2	-1.17	0.693064	0.99999			chr1	89138524 - 89139913	+		NonCoding
TC0100000856.mm.1	8.74	8.61	0.24	0.44	1.09	0.968072	0.99999			chr1	89257508 - 89258128	+		NonCoding
TC0100000857.mm.1	6.81	6.64	0.09	0.3	1.13	0.818807	0.99999			chr1	89391357 - 89393772	+		NonCoding
TC0100000858.mm.1	9.83	9.82	0.2	0.22	1	0.653177	0.99999	Agap1	ArfGAP with GTPase domain, ankyrin repeat and PH domain 1	chr1	89454811 - 89897617	+	NM_001037136; NM_178119; ENSMUST00000027521; ENSMUST00000074945; uc007byw.1; uc007byx.1; uc007byy.1; uc011wpa.1	Complex
TC0100000859.mm.1	6.72	6.86	0.12	0.13	-1.1	0.137194	0.99999			chr1	89483438 - 89485821	+		NonCoding
TC0100000860.mm.1	9.74	9.64	0.21	0.45	1.07	0.831102	0.99999			chr1	89501725 - 89503749	+		NonCoding
TC0100000861.mm.1	6.62	6.66	0.07	0.22	-1.03	0.388913	0.99999			chr1	89511097 - 89513101	+		NonCoding
TC0100000862.mm.1	8.43	8.45	0.13	0.18	-1.02	0.618737	0.99999	Gm25180	predicted gene, 25180	chr1	89563360 - 89563474	+	ENSMUST00000157746	NonCoding
TC0100000863.mm.1	5.63	5.96	0.14	0.28	-1.25	0.119064	0.99999	Gm26037	predicted gene, 26037	chr1	89684802 - 89685112	+	ENSMUST00000158150	NonCoding
TC0100000864.mm.1	6.72	6.8	0.18	0.13	-1.06	0.175371	0.99999			chr1	89747895 - 89749711	+		NonCoding
TC0100000865.mm.1	7.77	7.78	0.17	0.16	-1.01	0.694951	0.99999			chr1	89804530 - 89805648	+		NonCoding
TC0100000866.mm.1	6.07	6.14	0.16	0.3	-1.05	0.473721	0.99999			chr1	89825481 - 89827525	+		NonCoding
TC0100000867.mm.1	7.11	7.14	0.07	0.19	-1.02	0.436747	0.99999			chr1	89860446 - 89861188	+		NonCoding
TC0100000868.mm.1	6.68	6.56	0.17	0.1	1.09	0.264979	0.99999	D130058E05Rik	RIKEN cDNA D130058E05 gene; novel protein	chr1	89930234 - 89933290	+	ENSMUST00000173856; OTTMUST00000096175	Complex
TC0100000869.mm.1	5.12	4.71	0.17	0.36	1.33	0.28696	0.99999			chr1	90153628 - 90159464	+		NonCoding
TC0100000870.mm.1	7.4	7.43	0.1	0.15	-1.02	0.247198	0.99999	Ackr3; Cxcr7	atypical chemokine receptor 3; chemokine (C-X-C motif) receptor 7	chr1	90203980 - 90216751	+	NM_001271607; NM_007722; ENSMUST00000065587; ENSMUST00000159654; BC015254; OTTMUST00000072324; OTTMUST00000072325; uc007bzh.1	Coding
TC0100000871.mm.1	6.11	6.27	0.1	0.21	-1.12	0.074501	0.99999			chr1	90205498 - 90206245	+		NonCoding
TC0100000872.mm.1	5.28	5.05	0.24	0.35	1.17	0.313369	0.99999			chr1	90274919 - 90275528	+		NonCoding
TC0100000873.mm.1	5.72	5.42	0.13	0.34	1.24	0.419032	0.99999			chr1	90280458 - 90283912	+		NonCoding
TC0100000874.mm.1	6.03	5.9	0.16	0.33	1.09	0.986124	0.99999			chr1	90290036 - 90290906	+		NonCoding
TC0100000875.mm.1	7.39	7.34	0.03	0.19	1.03	0.788567	0.99999			chr1	90327312 - 90327418	+		NonCoding
TC0100000876.mm.1	6.05	5.92	0.14	0.4	1.09	0.844144	0.99999			chr1	90337963 - 90437842	+		NonCoding
TC0100000877.mm.1	5.87	5.74	0.19	0.35	1.09	0.746929	0.99999			chr1	90520496 - 90523297	+		NonCoding
TC0100000878.mm.1	9.12	9.13	0.1	0.19	-1.01	0.656668	0.99999	Cops8	COP9 (constitutive photomorphogenic) homolog, subunit 8 (Arabidopsis thaliana)	chr1	90603425 - 90613341	+	NM_133805; ENSMUST00000036153; BC017690; BC021488; BC024421; uc007bzi.1	Coding
TC0100000879.mm.1	5.21	5.17	0.25	0.16	1.03	0.701898	0.99999	Gm9991	predicted gene 9991	chr1	90675161 - 90679793	+	XR_106072; ENSMUST00000070048	Coding
TC0100000880.mm.1	4.61	4.68	0.28	0.49	-1.05	0.486869	0.99999			chr1	90758639 - 90760489	+		NonCoding
TC0100000881.mm.1	4.29	4.27	0.16	0.35	1.01	0.596312	0.99999			chr1	90857960 - 90861740	+		NonCoding
TC0100000882.mm.1	8.14	8.11	0.19	0.14	1.02	0.456383	0.99999	Mlph	melanophilin	chr1	90915085 - 90951142	+	NM_053015; ENSMUST00000027528; ENSMUST00000125149; ENSMUST00000136220; BC150804; OTTMUST00000053516; OTTMUST00000053517; OTTMUST00000053518; uc007bzm.2	Complex
TC0100000883.mm.1	8.18	7.91	0.17	0.23	1.21	0.307744	0.99999	Prlh	prolactin releasing hormone	chr1	90953108 - 90954012	+	NM_001101647; ENSMUST00000166281; uc011wpd.1	Coding
TC0100000884.mm.1	8.54	8.56	0.1	0.16	-1.01	0.642048	0.99999	Lrrfip1	leucine rich repeat (in FLII) interacting protein 1	chr1	90998727 - 91128944	+	NM_001111311; NM_001111312; NM_008515; ENSMUST00000068116; ENSMUST00000068167; ENSMUST00000097649; ENSMUST00000097650; BC144956; uc007bzp.2; uc007bzq.2; uc007bzr.2; uc007bzs.2; uc007bzt.2; uc007bzu.2; uc011wpe.1	Coding
TC0100000885.mm.1	3.85	3.79	0.14	0.2	1.04	0.985596	0.99999	Rbm44	RNA binding motif protein 44	chr1	91145103 - 91170795	+	NM_001033408; ENSMUST00000094698; BC150950; uc007bzv.1	Coding
TC0100000886.mm.1	7.04	7.03	0.08	0.06	1.01	0.465273	0.99999	Ramp1	receptor (calcitonin) activity modifying protein 1	chr1	91179822 - 91225196	+	NM_001168392; NM_016894; NM_178401; ENSMUST00000097648; ENSMUST00000165855; BC012644; uc007bzw.2; uc007bzx.2; uc011wpf.1	Complex
TC0100000887.mm.1	4.79	4.74	0.15	0.16	1.04	0.406364	0.99999			chr1	91184419 - 91188650	+		NonCoding
TC0100000888.mm.1	4.79	4.78	0.23	0.02	1.01	0.489985	0.99999			chr1	91189614 - 91191856	+		NonCoding
TC0100000889.mm.1	5.44	5.54	0.13	0.17	-1.07	0.291809	0.99999			chr1	91215798 - 91217749	+		NonCoding
TC0100000890.mm.1	8.71	8.75	0.1	0.19	-1.03	0.920195	0.99999	Ube2f	ubiquitin-conjugating enzyme E2F (putative)	chr1	91250311 - 91288877	+	NM_026454; ENSMUST00000059743; ENSMUST00000171112; ENSMUST00000171165; ENSMUST00000178627; BC016117; uc007bzy.1; uc007bzz.1; uc007caa.1; uc007cab.1; uc007cac.1	Coding
TC0100000891.mm.1	7.74	7.79	0.08	0.03	-1.03	0.17138	0.99999	Gm7785	predicted gene 7785; zinc finger protein 330 (Zfp330) pseudogene	chr1	91296045 - 91296936	+	ENSMUST00000117121; OTTMUST00000052602	Pseudogene
TC0100000892.mm.1	8.07	8.23	0.09	0.25	-1.12	0.633007	0.99999	Scly	selenocysteine lyase	chr1	91298338 - 91321080	+	NM_016717; ENSMUST00000027532; ENSMUST00000123651; ENSMUST00000124832; ENSMUST00000137074; ENSMUST00000142488; ENSMUST00000142802; ENSMUST00000145843; ENSMUST00000147523; ENSMUST00000153621; ENSMUST00000154045; BC019879; BC021389; OTTMUST00000053551; OTTMUST00000053552; OTTMUST00000053553; OTTMUST00000053554; OTTMUST00000053555; OTTMUST00000053556; OTTMUST00000053557; OTTMUST00000053558; OTTMUST0…	Complex
TC0100000893.mm.1	6.67	6.54	0.1	0.06	1.09	0.084966	0.99999	Espnl	espin-like	chr1	91322075 - 91348306	+	NM_001033292; ENSMUST00000088904; ENSMUST00000176156; OTTMUST00000054456; OTTMUST00000111144; uc007cah.1	Coding
TC0100000894.mm.1	5.88	5.84	0.08	0.09	1.03	0.382028	0.99999	Klhl30	kelch-like 30; kelch-like 30 (Drosophila)	chr1	91351016 - 91362416	+	NM_027551; ENSMUST00000027533; BC115428; OTTMUST00000066168; uc007cai.1; uc029qrq.1	Complex
TC0100000895.mm.1	6.82	6.72	0.12	0.1	1.07	0.44096	0.99999	Fam132b	family with sequence similarity 132, member B	chr1	91366430 - 91374217	+	NM_173395; ENSMUST00000086861; BC056923; uc007caj.1	Coding
TC0100000896.mm.1	4.93	4.76	0.19	0.04	1.13	0.123797	0.99999			chr1	91483024 - 91484774	+		NonCoding
TC0100000897.mm.1	8.35	8.31	0.2	0.22	1.03	0.528798	0.99999	Traf3ip1	TRAF3 interacting protein 1	chr1	91494668 - 91529307	+	NM_028718; ENSMUST00000047242; BC117868; uc007cax.2; uc007cay.2	Coding
TC0100000898.mm.1	7.41	7.39	0.05	0.04	1.01	0.81379	0.99999	Asb1	ankyrin repeat and SOCS box-containing 1	chr1	91540565 - 91559590	+	NM_001039126; NM_023046; ENSMUST00000027538; ENSMUST00000086843; uc007caz.1; uc007cba.1; uc007cbb.3; uc007cbc.1	Complex
TC0100000899.mm.1	6.69	6.78	0.05	0.06	-1.06	0.055143	0.99999	Twist2	twist basic helix-loop-helix transcription factor 2; twist homolog 2 (Drosophila)	chr1	91801461 - 91848028	+	NM_007855; ENSMUST00000007949; BC090636; OTTMUST00000052122; uc007cbd.1	Coding
TC0100000900.mm.1	5.15	5.07	0.25	0.24	1.05	0.773036	0.99999			chr1	91822515 - 91823985	+		NonCoding
TC0100000901.mm.1	5.56	5.62	0.27	0.19	-1.04	0.833572	0.99999			chr1	91916260 - 91919551	+		NonCoding
TC0100000902.mm.1	5.34	5.35	0.17	0.3	-1.01	0.331568	0.99999			chr1	91975987 - 91981564	+		NonCoding
TC0100000903.mm.1	5.39	5.16	0.11	0.16	1.17	0.13355	0.99999	Gm26720	predicted gene, 26720	chr1	91989051 - 91992628	+	ENSMUST00000181260	NonCoding
TC0100000904.mm.1	4.63	4.69	0.24	0.23	-1.04	0.71644	0.99999			chr1	92188165 - 92189788	+		NonCoding
TC0100000905.mm.1	4.56	4.53	0.28	0.49	1.02	0.753238	0.99999			chr1	92343552 - 92347515	+		NonCoding
TC0100000906.mm.1	4.19	4.28	0.27	0.3	-1.07	0.543482	0.99999			chr1	92349897 - 92351894	+		NonCoding
TC0100000907.mm.1	5.46	5.37	0.18	0.29	1.07	0.991255	0.99999			chr1	92379661 - 92393624	+		NonCoding
TC0100000908.mm.1	5.98	5.84	0.27	0.47	1.11	0.803007	0.99999	Olfr1413	olfactory receptor 1413	chr1	92573125 - 92574206	+	NM_147037; ENSMUST00000074859; BC116898; uc007cbl.2	Coding
TC0100000909.mm.1	6.34	6.11	0.3	0.55	1.17	0.735732	0.99999	Olfr1412	olfactory receptor 1412	chr1	92588332 - 92589297	+	NM_146277; ENSMUST00000062964; BC125241; uc007cbm.1	Coding
TC0100000910.mm.1	6.67	6.68	0.35	0.37	-1	0.851663	0.99999	Olfr1411	olfactory receptor 1411	chr1	92596521 - 92597492	+	NM_146490; ENSMUST00000073748; BC128013; uc007cbn.1	Coding
TC0100000911.mm.1	6.16	5.93	0.36	0.54	1.17	0.987992	0.99999	Olfr1410	olfactory receptor 1410	chr1	92607839 - 92608847	+	NM_146491; ENSMUST00000079790; BC106991; BC106992	Coding
TC0100000912.mm.1	5.94	5.94	0.25	0.47	1	0.657968	0.99999	Olfr12	olfactory receptor 12	chr1	92619881 - 92621001	+	NM_206896; ENSMUST00000081274; BC120559; uc007cbp.2	Coding
TC0100000913.mm.1	4.13	4.04	0.27	0.16	1.06	0.946707	0.99999			chr1	92710752 - 92717626	+		NonCoding
TC0100000914.mm.1	5.28	5.15	0.17	0.19	1.09	0.252666	0.99999			chr1	92760571 - 92761067	+		NonCoding
TC0100000915.mm.1	6.34	6.21	0.17	0.25	1.1	0.637599	0.99999			chr1	92761596 - 92766790	+		NonCoding
TC0100000916.mm.1	8.64	8.69	0.06	0.21	-1.04	0.668578	0.99999	Gpc1	glypican 1	chr1	92831645 - 92860198	+	NM_016696; ENSMUST00000045970; BC062902; uc007cbs.1	Coding
TC0100000917.mm.1	8.03	7.71	0.12	0.29	1.25	0.397928	0.99999	Mir149	microRNA 149	chr1	92850378 - 92850443	+	NR_029559; ENSMUST00000083536; uc011wpk.1	NonCoding
TC0100000918.mm.1	5.74	5.79	0.09	0.15	-1.04	0.552786	0.99999			chr1	92865127 - 92868639	+		NonCoding
TC0100000919.mm.1	6.52	6.8	0.19	0.3	-1.22	0.47965	0.99999	Dusp28	dual specificity phosphatase 28	chr1	92906989 - 92908620	+	NM_175118; ENSMUST00000060913; BC119127; uc007cbu.1	Coding
TC0100000920.mm.1	5.57	5.36	0.23	0.11	1.16	0.138445	0.99999			chr1	92909355 - 92910781	+		NonCoding
TC0100000921.mm.1	9.72	9.72	0.15	0.29	-1	0.889017	0.99999	Rnpepl1	arginyl aminopeptidase (aminopeptidase B)-like 1	chr1	92910783 - 92924384	+	NM_181405; ENSMUST00000027487; ENSMUST00000178116; ENSMUST00000178361; ENSMUST00000178662; ENSMUST00000178778; ENSMUST00000178816; ENSMUST00000179127; ENSMUST00000179531; ENSMUST00000179711; ENSMUST00000179837; ENSMUST00000179854; ENSMUST00000179993; ENSMUST00000180306; BC031789; OTTMUST00000111572; OTTMUST00000111573; OTTMUST00000111574; OTTMUST00000111575; OTTMUST00000111576; OTTMUST00000111577…	Complex
TC0100000922.mm.1	7.5	7.49	0.06	0.06	1	0.262038	0.99999	Capn10	calpain 10	chr1	92934376 - 92947948	+	NM_011796; ENSMUST00000027488; ENSMUST00000117814; ENSMUST00000128429; ENSMUST00000136598; ENSMUST00000152983; ENSMUST00000153828; BC005681; BC010969; OTTMUST00000065210; OTTMUST00000065211; OTTMUST00000065212; OTTMUST00000065213; OTTMUST00000065214; OTTMUST00000065215; uc007cbx.1; uc007cby.1	Complex
TC0100000923.mm.1	6.28	6.21	0.25	0.08	1.05	0.593469	0.99999	Gpr35	G protein-coupled receptor 35	chr1	92973119 - 92986391	+	NM_001104529; NM_001271766; NM_022320; ENSMUST00000027489; ENSMUST00000064480; ENSMUST00000169198; BC027429; uc007cbz.2; uc007cca.2; uc007ccb.2	Coding
TC0100000924.mm.1	6.92	6.6	0.15	0.42	1.24	0.575313	0.99999	Aqp12	aquaporin 12	chr1	93006334 - 93012269	+	NM_001159658; NM_177587; ENSMUST00000059676; BC107212; BC107213; uc007cdc.2; uc007cdd.2	Coding
TC0100000925.mm.1	6.59	6.46	0.1	0.22	1.09	0.867213	0.99999	Agxt	alanine-glyoxylate aminotransferase	chr1	93135240 - 93145421	+	NM_001276710; NM_016702; ENSMUST00000027491; BC025799; uc007cdi.1	Coding
TC0100000926.mm.1	7.46	7.28	0.12	0.16	1.13	0.313037	0.99999	E030010N08Rik	RIKEN cDNA E030010N08 gene; novel protein (E030010N08Rik)	chr1	93168725 - 93231072	+	XM_001474855; ENSMUST00000138595; OTTMUST00000084725; uc007cdl.1	Complex
TC0100000927.mm.1	8.19	8.28	0.12	0.16	-1.07	0.120446	0.99999	Sned1; Mir6901; mmu-mir-6901	sushi, nidogen and EGF-like domains 1; microRNA mir-6901; mmu-mir-6901; sushi, nidogen and EGF-like domains 1 (Sned1), mRNA.	chr1	93235841 - 93301065	+	NM_172463; NR_105866; ENSMUST00000062202; ENSMUST00000163688; ENSMUST00000165843; ENSMUST00000165883; ENSMUST00000168122; ENSMUST00000172289; ENSMUST00000185062; BC145886; OTTMUST00000093349; OTTMUST00000093350; OTTMUST00000093351; OTTMUST00000093352; OTTMUST00000093353; OTTMUST00000093354; uc007cdm.1; uc007cdn.1	Complex
TC0100000928.mm.1	5.27	5.67	0.16	0.14	-1.31	0.011156	0.99999			chr1	93250939 - 93252600	+		NonCoding
TC0100000929.mm.1	9.5	9.59	0.12	0.22	-1.07	0.631222	0.99999	Ppp1r7	protein phosphatase 1, regulatory (inhibitor) subunit 7	chr1	93342854 - 93373489	+	NM_023200; ENSMUST00000027494; ENSMUST00000127141; BC013524; OTTMUST00000051857; OTTMUST00000051858; uc007cdv.1	Coding
TC0100000930.mm.1	3.22	3.2	0.11	0.21	1.01	0.451976	0.99999	Mir6902	microRNA mir-6902	chr1	93346092 - 93346155	+	NR_105867	NonCoding
TC0100000931.mm.1	5.67	5.42	0.16	0.22	1.19	0.321036	0.99999	Mir6345; mmu-mir-6345	microRNA mir-6345; mmu-mir-6345	chr1	93352158 - 93352285	+	NR_105763; ENSMUST00000184286	NonCoding
TC0100000932.mm.1	6.63	6.44	0.19	0.31	1.14	0.302492	0.99999	Gm26446	predicted gene, 26446	chr1	93363255 - 93363357	+	ENSMUST00000082455	NonCoding
TC0100000933.mm.1	6.64	6.48	0.16	0.26	1.12	0.838123	0.99999	Ano7	anoctamin 7	chr1	93373896 - 93404304	+	NM_001271884; NM_207031; ENSMUST00000058682; BC116706; uc007cdw.1	Coding
TC0100000934.mm.1	8.93	9.05	0.24	0.19	-1.09	0.883436	0.99999	Gm17415	predicted gene, 17415	chr1	93421682 - 93422488	+	ENSMUST00000096427	Coding
TC0100000935.mm.1	5.46	5.41	0.16	0.05	1.04	0.402502	0.99999			chr1	93445472 - 93448629	+		NonCoding
TC0100000936.mm.1	10.02	10.04	0.11	0.18	-1.02	0.874112	0.99999	2002-09-01	septin 2	chr1	93478964 - 93510260	+	NM_001159717; NM_001159718; NM_001159719; NM_010891; ENSMUST00000027495; ENSMUST00000112912; ENSMUST00000129211; ENSMUST00000131175; ENSMUST00000136182; ENSMUST00000142401; ENSMUST00000149532; ENSMUST00000150931; ENSMUST00000152476; ENSMUST00000152778; ENSMUST00000153826; ENSMUST00000157021; ENSMUST00000168776; ENSMUST00000172165; ENSMUST00000179353; BC138636; OTTMUST00000051865; OTTMUST000000518…	Complex
TC0100000937.mm.1	8	8.18	0.17	0.28	-1.13	0.470974	0.99999	Farp2	FERM, RhoGEF and pleckstrin domain protein 2	chr1	93512079 - 93621976	+	NM_145519; ENSMUST00000041983; ENSMUST00000120301; ENSMUST00000122402; BC009153; OTTMUST00000065398; OTTMUST00000065399; uc007ceb.2; uc007cec.2	Coding
TC0100000938.mm.1	5.69	5.95	0.1	0.17	-1.2	0.042421	0.99999			chr1	93531815 - 93534202	+		NonCoding
TC0100000939.mm.1	8.66	8.74	0.32	0.24	-1.06	0.265546	0.99999			chr1	93584610 - 93587783	+		NonCoding
TC0100000940.mm.1	6.83	6.69	0.11	0.14	1.1	0.308	0.99999			chr1	93635193 - 93636508	+		NonCoding
TC0100000941.mm.1	6.78	6.63	0.1	0.26	1.11	0.564482	0.99999			chr1	93652500 - 93652790	+		NonCoding
TC0100000942.mm.1	7.8	7.62	0.08	0.04	1.13	0.038593	0.99999	Bok	BCL2-related ovarian killer	chr1	93685694 - 93695764	+	NM_016778; ENSMUST00000027499; BC030069; uc007cee.1	Coding
TC0100000943.mm.1	6.34	6.1	0.12	0.24	1.18	0.29901	0.99999			chr1	93731104 - 93751072	+		NonCoding
TC0100000944.mm.1	8.43	8.56	0.09	0.25	-1.1	0.996708	0.99999	Atg4b	autophagy related 4B, cysteine peptidase; autophagy-related 4B (yeast)	chr1	93751500 - 93789529	+	NM_174874; ENSMUST00000027502; ENSMUST00000135762; ENSMUST00000149436; BC027184; OTTMUST00000081166; OTTMUST00000081167; OTTMUST00000081168; uc007cej.1	Complex
TC0100000945.mm.1	5.37	5.67	0.26	0.25	-1.24	0.621289	0.99999			chr1	93802192 - 93803869	+		NonCoding
TC0100000946.mm.1	8.52	8.65	0.13	0.27	-1.1	0.546043	0.99999	Ing5	inhibitor of growth family, member 5	chr1	93803965 - 93822101	+	NM_025454; ENSMUST00000027505; BC064674; uc007cen.1; uc011wpr.1	Coding
TC0100000947.mm.1	7.32	7.3	0.09	0.09	1.02	0.84028	0.99999	D2hgdh	D-2-hydroxyglutarate dehydrogenase	chr1	93825240 - 93918119	+	NM_178882; ENSMUST00000097633; ENSMUST00000112881; ENSMUST00000141701; ENSMUST00000149397; BC023277; BC117794; OTTMUST00000051829; OTTMUST00000051830; OTTMUST00000051831; OTTMUST00000051832; uc007ceo.2; uc007cep.2; uc007ceq.2; uc007cer.2	Complex
TC0100000948.mm.1	6.18	5.96	0.2	0.43	1.17	0.861221	0.99999	Gal3st2	galactose-3-O-sulfotransferase 2	chr1	93861344 - 93876494	+	NM_199366; ENSMUST00000094663; BC132622; uc007ces.1	Coding
TC0100000949.mm.1	6.77	6.45	0.15	0.4	1.25	0.47563	0.99999	Gm9994	predicted gene 9994	chr1	93918437 - 93941239	+	NM_001205249; ENSMUST00000177958; ENSMUST00000178757; uc029qsc.1	Coding
TC0100000950.mm.1	8.1	8.11	0.04	0.07	-1	0.966135	0.99999	Gm7889	predicted gene 7889	chr1	93975852 - 93985819	+	XM_980899	Complex
TC0100000951.mm.1	6.54	6.37	0.12	0.22	1.12	0.535868	0.99999	Gm6086	predicted gene 6086	chr1	93990509 - 94011541	+	NM_001039219; ENSMUST00000097632; uc007cet.1	Coding
TC0100000952.mm.1	4.89	4.65	0.25	0.25	1.18	0.266783	0.99999			chr1	94012050 - 94014462	+		NonCoding
TC0100000953.mm.1	5.63	5.76	0.19	0.37	-1.09	0.846807	0.99999			chr1	94015050 - 94017147	+		NonCoding
TC0100000954.mm.1	6.91	6.62	0.15	0.29	1.22	0.637068	0.99999	Neu4	sialidase 4	chr1	94020493 - 94028334	+	NM_173772; ENSMUST00000050890; BC070438; uc007ceu.1; uc011wpt.1	Complex
TC0100000955.mm.1	9.87	9.9	0.57	0.67	-1.02	0.920967	0.99999			chr1	94771942 - 94771985	+		NonCoding
TC0100000956.mm.1	3.46	3.46	0.19	0.14	-1	0.707856	0.99999	4930440C22Rik	RIKEN cDNA 4930440C22 gene	chr1	94797116 - 94802510	+	NR_040473; uc007cew.1	NonCoding
TC0100000957.mm.1	8.05	8.11	0.16	0.09	-1.04	0.523974	0.99999	Fam174a	family with sequence similarity 174, member A	chr1	95313623 - 95335284	+	NM_026321; ENSMUST00000059975; BC021428; uc007cex.2; uc007cey.2	Coding
TC0100000958.mm.1	4.17	4.23	0.22	0.19	-1.04	0.987768	0.99999			chr1	95467209 - 95469933	+		NonCoding
TC0100000959.mm.1	10.56	10.58	0.18	0.06	-1.02	0.694019	0.99999	Gm15427	predicted pseudogene 15427; Ribosomal protein L18A (Rpl18a) pseudogene	chr1	95498584 - 95499187	+	ENSMUST00000109141; ENSMUST00000117288; OTTMUST00000051314	Pseudogene
TC0100000960.mm.1	4.17	4.15	0.09	0.14	1.01	0.739959	0.99999			chr1	95675370 - 95677657	+		NonCoding
TC0100000961.mm.1	3.3	3.17	0.04	0.4	1.1	0.824494	0.99999			chr1	95738196 - 95740293	+		NonCoding
TC0100000962.mm.1	8.59	8.7	0.66	0.76	-1.08	0.657021	0.99999	Gm22917	predicted gene, 22917	chr1	96303146 - 96303255	+	ENSMUST00000180116	NonCoding
TC0100000963.mm.1	3.61	3.59	0.46	0.38	1.02	0.918083	0.99999			chr1	96313242 - 96315535	+		NonCoding
TC0100000964.mm.1	7.53	7.55	0.27	0.35	-1.01	0.760078	0.99999	Gm26245	predicted gene, 26245	chr1	96617099 - 96617205	+	ENSMUST00000178491	NonCoding
TC0100000965.mm.1	5.26	5.19	0.18	0.41	1.05	0.882345	0.99999	Gm26078	predicted gene, 26078	chr1	96762031 - 96762158	+	ENSMUST00000104067	NonCoding
TC0100000966.mm.1	6.3	6.37	0.13	0.1	-1.05	0.228561	0.99999	Gm5101; Panct2	predicted gene 5101; pluripotency-associated noncoding transcript 2	chr1	96872221 - 96881249	+	ENSMUST00000181489; uc007cfd.1	NonCoding
TC0100000967.mm.1	10.9	10.97	0.09	0.12	-1.05	0.897989	0.99999	Gm6430	predicted gene 6430	chr1	97024681 - 97025928	+	ENSMUST00000054664	Coding
TC0100000968.mm.1	3.29	3.3	0.25	0.26	-1.01	0.887861	0.99999	Gm7133	predicted gene 7133	chr1	97162767 - 97310615	+	XM_981711	Complex
TC0100000969.mm.1	3.7	3.55	0.29	0.19	1.11	0.539775	0.99999	Gm7135	predicted gene 7135	chr1	97346429 - 97573014	+	XM_981747	Coding
TC0100000970.mm.1	4.37	4.43	0.35	0.62	-1.04	0.782161	0.99999			chr1	97535470 - 97550634	+		NonCoding
TC0100000971.mm.1	6.33	6.4	0.1	0.13	-1.05	0.401746	0.99999	Gin1	gypsy retrotransposon integrase 1	chr1	97770172 - 97793709	+	NM_026250; ENSMUST00000027571; ENSMUST00000112842; ENSMUST00000112844; ENSMUST00000122925; ENSMUST00000138142; BC033572; OTTMUST00000050829; OTTMUST00000050830; OTTMUST00000050831; OTTMUST00000050832; OTTMUST00000050833; uc007cfm.1; uc007cfn.1; uc011wpx.1	Complex
TC0100000972.mm.1	5.34	5.43	0.13	0.24	-1.06	0.567424	0.99999	Gm25413	predicted gene, 25413	chr1	97936400 - 97936711	+	ENSMUST00000158544	NonCoding
TC0100000973.mm.1	7.54	7.62	0.26	0.25	-1.06	0.660073	0.99999	Gm24465	predicted gene, 24465	chr1	98049822 - 98049928	+	ENSMUST00000178398	NonCoding
TC0100000974.mm.1	3.77	3.67	0.12	0.3	1.07	0.829431	0.99999	1810006J02Rik	RIKEN cDNA 1810006J02 gene	chr1	98131467 - 98144655	+	NR_040439; uc007cft.1	NonCoding
TC0100000975.mm.1	4.89	4.81	0.06	0.13	1.05	0.323661	0.99999			chr1	98173299 - 98194075	+		NonCoding
TC0100000976.mm.1	5.11	4.92	0.18	0.36	1.15	0.887353	0.99999	Gm7952	predicted gene 7952; Glyceraldehyde-3-phosphate dehydrogenase (Gapdh) pseudogene	chr1	98263523 - 98264506	+	ENSMUST00000180540; OTTMUST00000112437	Complex
TC0100000977.mm.1	3.29	3.33	0.17	0.28	-1.03	0.487972	0.99999	Slco6d1	solute carrier organic anion transporter family, member 6d1	chr1	98421124 - 98516988	+	NM_001164233; NM_027584; ENSMUST00000027575; ENSMUST00000160796; ENSMUST00000162468; ENSMUST00000162782; BC112423; BC113131; OTTMUST00000073660; OTTMUST00000073661; OTTMUST00000073662; OTTMUST00000073663; uc007cfu.2; uc007cfv.2; uc007cfw.2	Complex
TC0100000978.mm.1	8.16	8.37	0.15	0.2	-1.16	0.121241	0.99999	Gm3555	predicted pseudogene 3555; serine/threonine kinase 38 like (Stk38l) pseudogene	chr1	98457768 - 98459162	+	ENSMUST00000160287; OTTMUST00000073664	Pseudogene
TC0100000979.mm.1	7.7	7.85	0.64	0.72	-1.11	0.660791	0.99999	Gm26134	predicted gene, 26134	chr1	98549451 - 98549560	+	ENSMUST00000178484	NonCoding
TC0100000980.mm.1	4.99	5.11	0.17	0.29	-1.09	0.952981	0.99999			chr1	98589553 - 98765815	+		NonCoding
TC0100000981.mm.1	2.56	2.5	0.16	0.11	1.04	0.799272	0.99999	Gm23434	predicted gene, 23434	chr1	99017364 - 99017463	+	ENSMUST00000157179	NonCoding
TC0100000982.mm.1	9.27	9.25	0.5	0.63	1.02	0.953886	0.99999			chr1	99082733 - 99651633	+		NonCoding
TC0100000983.mm.1	9.72	9.72	0.59	0.68	-1	0.90174	0.99999			chr1	99130749 - 99130796	+		NonCoding
TC0100000984.mm.1	7.49	7.52	0.17	0.06	-1.03	0.39369	0.99999	Gm20253	predicted gene, 20253	chr1	99183168 - 99190371	+	XR_106078	NonCoding
TC0100000985.mm.1	4.68	4.59	0.16	0.29	1.06	0.879772	0.99999	Cntnap5b	contactin associated protein-like 5B	chr1	99772765 - 100485942	+	NM_172851; ENSMUST00000086738; uc007cfy.1; uc007cfz.1	Coding
TC0100000986.mm.1	3.99	4.19	0.19	0.35	-1.15	0.478199	0.99999			chr1	99843105 - 99846205	+		NonCoding
TC0100000987.mm.1	2.68	2.89	0.24	0.1	-1.15	0.38746	0.99999			chr1	99847984 - 99850692	+		NonCoding
TC0100000988.mm.1	8.85	8.92	0.81	0.9	-1.05	0.737235	0.99999	Gm25537	predicted gene, 25537	chr1	100861793 - 100861901	+	ENSMUST00000103851	NonCoding
TC0100000989.mm.1	4.3	4.33	0.22	0.3	-1.02	0.950853	0.99999	Gm20268	predicted gene, 20268	chr1	101155768 - 101175202	+	NR_037989; uc007cgb.2	NonCoding
TC0100000990.mm.1	4.79	4.69	0.24	0.32	1.07	0.981954	0.99999			chr1	101262778 - 101280291	+		NonCoding
TC0100000991.mm.1	2.85	3.04	0.23	0.2	-1.14	0.537576	0.99999			chr1	101441600 - 101442098	+		NonCoding
TC0100000992.mm.1	3.32	3.34	0.17	0.29	-1.01	0.779277	0.99999			chr1	103225864 - 103229279	+		NonCoding
TC0100000993.mm.1	3.45	3.55	0.24	0.14	-1.07	0.449759	0.99999			chr1	103724345 - 103727233	+		NonCoding
TC0100000994.mm.1	10.14	9.89	0.54	0.56	1.19	0.972216	0.99999			chr1	103928016 - 104197301	+		NonCoding
TC0100000995.mm.1	5.05	5.05	0.3	0.19	1	0.703651	0.99999	Gm23537	predicted gene, 23537	chr1	104485957 - 104486286	+	ENSMUST00000157536	NonCoding
TC0100000997.mm.1	9.23	9.13	0.67	0.78	1.07	0.898456	0.99999			chr1	104738452 - 104738478	+		NonCoding
TC0100000998.mm.1	11.83	11.95	0.18	0.4	-1.09	0.728215	0.99999	Gm25003	predicted gene, 25003	chr1	104744670 - 104744759	+	ENSMUST00000117011	NonCoding
TC0100000999.mm.1	5.13	4.98	0.11	0.23	1.11	0.696237	0.99999	Cdh20	cadherin 20	chr1	104768529 - 104995481	+	NM_011800; ENSMUST00000062528; BC119606; OTTMUST00000062566; uc007cgc.1	Coding
TC0100001000.mm.1	3.99	3.9	0.21	0.25	1.07	0.547426	0.99999			chr1	104776114 - 104779128	+		NonCoding
TC0100001001.mm.1	3.14	3.22	0.12	0.16	-1.05	0.447881	0.99999			chr1	104906523 - 104909331	+		NonCoding
TC0100001002.mm.1	4.75	4.76	0.18	0.28	-1.01	0.833001	0.99999			chr1	104979590 - 104982063	+		NonCoding
TC0100001003.mm.1	3.23	3.27	0.5	0.52	-1.03	0.958261	0.99999			chr1	105124427 - 105127721	+		NonCoding
TC0100001004.mm.1	4.4	4.29	0.09	0.12	1.08	0.750264	0.99999	Gm17634	predicted gene, 17634	chr1	105356007 - 105361817	+	XR_106080; ENSMUST00000181383; uc007cge.1	NonCoding
TC0100001005.mm.1	10.17	10.24	0.08	0.3	-1.05	0.865268	0.99999	Gm3608	predicted gene 3608	chr1	105455971 - 105458829	+	ENSMUST00000086725	Pseudogene
TC0100001006.mm.1	10.55	10.59	0.31	0.16	-1.03	0.940023	0.99999	Gm22426	predicted gene, 22426	chr1	105574687 - 105574782	+	ENSMUST00000103811	NonCoding
TC0100001007.mm.1	2.94	2.95	0.06	0.11	-1.01	0.996436	0.99999			chr1	105647872 - 105649627	+		NonCoding
TC0100001008.mm.1	7.83	7.87	0.09	0.19	-1.03	0.846554	0.99999	2310035C23Rik	RIKEN cDNA 2310035C23 gene	chr1	105663861 - 105755131	+	NM_029349; NM_173187; ENSMUST00000039173; ENSMUST00000086721; BC117949; BC117950; uc007cgi.2; uc007cgj.2; uc007cgk.2; uc007cgl.2; uc007cgm.2; uc007cgn.2	Complex
TC0100001009.mm.1	5.63	5.76	0.17	0.2	-1.1	0.154736	0.99999			chr1	105708573 - 105712927	+		NonCoding
TC0100001010.mm.1	10.16	10.27	0.07	0.19	-1.08	0.81581	0.99999	Gm10193	predicted gene 10193	chr1	105764444 - 105764674	+	XM_001478111	Coding
TC0100001011.mm.1	7.06	7.08	0.06	0.04	-1.01	0.753137	0.99999	Tnfrsf11a	tumor necrosis factor receptor superfamily, member 11a, NFKB activator	chr1	105780723 - 105847981	+	NM_009399; ENSMUST00000027559; BC019185; uc007cgo.1; uc007cgp.1	Complex
TC0100001012.mm.1	4.39	4.42	0.23	0.32	-1.02	0.645897	0.99999			chr1	105870983 - 105877522	+		NonCoding
TC0100001013.mm.1	4.57	4.8	0.47	0.63	-1.17	0.732322	0.99999			chr1	105880080 - 105882495	+		NonCoding
TC0100001014.mm.1	4.57	4.58	0.2	0.19	-1.01	0.593127	0.99999	Gm26214	predicted gene, 26214	chr1	105945554 - 105945660	+	ENSMUST00000158581	NonCoding
TC0100001015.mm.1	7.37	7.19	0.17	0.46	1.13	0.960126	0.99999			chr1	105971666 - 105972741	+		NonCoding
TC0100001016.mm.1	8.17	8.28	0.17	0.29	-1.08	0.899894	0.99999	Zcchc2	zinc finger, CCHC domain containing 2	chr1	105990406 - 106034079	+	NM_001122675; NM_001122676; ENSMUST00000118196; ENSMUST00000119166; ENSMUST00000131830; OTTMUST00000066616; OTTMUST00000066617; OTTMUST00000066618; uc007cgq.3; uc007cgr.3; uc007cgs.3; uc007cgt.3	Complex
TC0100001017.mm.1	4.9	4.93	0.13	0.17	-1.03	0.624221	0.99999	Gm26509	predicted gene, 26509; Glyceraldehyde-3-phosphate dehydrogenase (Gaph) pseudogene	chr1	106090068 - 106091015	+	ENSMUST00000180947; OTTMUST00000112438	Complex
TC0100001018.mm.1	9.21	9.4	0.19	0.24	-1.14	0.527896	0.99999	Phlpp1	PH domain and leucine rich repeat protein phosphatase 1	chr1	106171752 - 106394250	+	NM_133821; ENSMUST00000061047; ENSMUST00000124895; ENSMUST00000135810; BC059254; OTTMUST00000051100; OTTMUST00000051101; OTTMUST00000051102; uc007cgv.2	Complex
TC0100001019.mm.1	6.85	6.85	0.16	0.2	-1	0.370029	0.99999			chr1	106179979 - 106181550	+		NonCoding
TC0100001020.mm.1	6.72	6.89	0.21	0.2	-1.13	0.568008	0.99999			chr1	106245575 - 106247063	+		NonCoding
TC0100001021.mm.1	4.92	4.55	0.25	0.38	1.29	0.459766	0.99999			chr1	106524038 - 106527455	+		NonCoding
TC0100001022.mm.1	4.94	4.97	0.16	0.13	-1.02	0.504099	0.99999	D630008O14Rik	RIKEN cDNA D630008O14 gene; novel transcript	chr1	106541743 - 106575045	+	ENSMUST00000144260; ENSMUST00000149909; OTTMUST00000052532; OTTMUST00000052533; uc007cgx.1	NonCoding
TC0100001023.mm.1	4.03	4.03	0.15	0.3	1	0.596402	0.99999			chr1	106797565 - 106798970	+		NonCoding
TC0100001024.mm.1	3.77	3.73	0.24	0.17	1.02	0.898025	0.99999	Serpinb5	serine (or cysteine) peptidase inhibitor, clade B, member 5	chr1	106861173 - 106883348	+	NM_009257; ENSMUST00000086701; ENSMUST00000112729; ENSMUST00000112730; BC005434; OTTMUST00000049630; OTTMUST00000049631; OTTMUST00000049632; uc007cha.1; uc007chb.1; uc011wqc.1	Coding
TC0100001025.mm.1	3.83	3.74	0.22	0.23	1.06	0.805487	0.99999	Serpinb12	serine (or cysteine) peptidase inhibitor, clade B (ovalbumin), member 12	chr1	106934449 - 106957080	+	NM_001199213; NM_027971; ENSMUST00000081277; ENSMUST00000112724; ENSMUST00000126812; BC062134; OTTMUST00000049652; OTTMUST00000049653; OTTMUST00000049654; uc007chc.2; uc007chd.2; uc007che.2	Complex
TC0100001026.mm.1	5.05	4.91	0.11	0.32	1.1	0.927862	0.99999	Serpinb13	serine (or cysteine) peptidase inhibitor, clade B (ovalbumin), member 13	chr1	106980984 - 107001195	+	NM_172852; ENSMUST00000027564; ENSMUST00000136766; BC117990; OTTMUST00000049645; OTTMUST00000049646; uc007chf.1; uc011wqd.1	Coding
TC0100001027.mm.1	4.01	3.78	0.36	0.55	1.17	0.942367	0.99999			chr1	107105860 - 107107847	+		NonCoding
TC0100001028.mm.1	3.97	3.87	0.13	0.2	1.08	0.642241	0.99999	Serpinb11	serine (or cysteine) peptidase inhibitor, clade B (ovalbumin), member 11	chr1	107361929 - 107380475	+	NM_025867; ENSMUST00000027566; BC010313; OTTMUST00000049633; uc007chl.1	Coding
TC0100001029.mm.1	3.3	3.2	0.07	0.16	1.07	0.706736	0.99999	Serpinb7	serine (or cysteine) peptidase inhibitor, clade B, member 7	chr1	107399655 - 107452689	+	NM_027548; ENSMUST00000086690; ENSMUST00000112710; ENSMUST00000154538; BC064004; OTTMUST00000049656; OTTMUST00000049657; uc007chm.2	Coding
TC0100003866.mm.1	4.34	4.66	0.12	0.28	-1.25	0.059049	0.99999	Serpinb2	serine (or cysteine) peptidase inhibitor, clade B, member 2	chr1	107511423 - 107525600	+	NM_001174170; NM_011111; ENSMUST00000009356; ENSMUST00000064916; BC138815; OTTMUST00000049648; OTTMUST00000049649; uc007chn.2; uc007chp.2; uc011wqe.1	Coding
TC0100003867.mm.1	5.97	6.24	0.84	0.36	-1.21	0.77069	0.99999	Serpinb10	serine (or cysteine) peptidase inhibitor, clade B (ovalbumin), member 10	chr1	107529003 - 107549271	+	NM_001160307; NM_198028; ENSMUST00000172762; ENSMUST00000173667; ENSMUST00000173703; ENSMUST00000182198; BC029736; BC069938; OTTMUST00000049635; OTTMUST00000049636; uc011wqf.1; uc011wqg.1	Complex
TC0100001031.mm.1	6.68	6.79	0.1	0.14	-1.08	0.095653	0.99999	Serpinb8	serine (or cysteine) peptidase inhibitor, clade B, member 8; serine (or cysteine) peptdiase inhibitor, clade B, member 8	chr1	107590006 - 107608978	+	NM_001159748; NM_011459; ENSMUST00000000514; ENSMUST00000112706; ENSMUST00000123086; ENSMUST00000151283; BC025121; OTTMUST00000049637; OTTMUST00000049638; OTTMUST00000049639; OTTMUST00000049640; uc007chr.2; uc007chs.2; uc007cht.2	Complex
TC0100001032.mm.1	5.7	5.56	0.43	0.56	1.1	0.914072	0.99999	Gm15389	predicted gene 15389; putative novel transcript	chr1	107687008 - 107693514	+	ENSMUST00000153774; OTTMUST00000049629	NonCoding
TC0100001033.mm.1	5.82	5.6	0.14	0.18	1.17	0.189574	0.99999	Gm22438	predicted gene, 22438	chr1	107892974 - 107893105	+	ENSMUST00000104049	NonCoding
TC0100001034.mm.1	5.24	5.13	0.21	0.36	1.07	0.98473	0.99999	D830032E09Rik	RIKEN cDNA D830032E09 gene	chr1	107917259 - 108028337	+	NR_102306; NR_102307; uc007chu.1; uc011wqh.1	NonCoding
TC0100001035.mm.1	3.26	3.14	0.12	0.18	1.08	0.889326	0.99999			chr1	108417077 - 108419832	+		NonCoding
TC0100001036.mm.1	4.28	4.37	0.16	0.22	-1.06	0.824345	0.99999	Gm25293	predicted gene, 25293	chr1	109804760 - 109805044	+	ENSMUST00000122792	NonCoding
TC0100001037.mm.1	4.74	4.65	0.17	0.21	1.06	0.821916	0.99999	Cdh7	cadherin 7, type 2	chr1	109982327 - 110140157	+	NM_172853; ENSMUST00000027542; ENSMUST00000112701; ENSMUST00000129923; ENSMUST00000131464; ENSMUST00000134301; ENSMUST00000137092; ENSMUST00000145188; ENSMUST00000146282; ENSMUST00000172005; BC141119; OTTMUST00000053580; OTTMUST00000053581; OTTMUST00000053582; OTTMUST00000053583; OTTMUST00000053584; OTTMUST00000053585; OTTMUST00000053618; uc007chv.1; uc007chw.1; uc011wqi.1; uc011wqj.1; uc011wqk.1	Complex
TC0100001038.mm.1	5.67	6.03	0.91	0.95	-1.28	0.743338	0.99999			chr1	110175719 - 110176285	+		NonCoding
TC0100001039.mm.1	5.98	5.68	0.18	0.49	1.23	0.805804	0.99999			chr1	110238635 - 110240232	+		NonCoding
TC0100001040.mm.1	6.72	6.75	0.26	0.3	-1.02	0.743475	0.99999	Gm22331	predicted gene, 22331	chr1	112467911 - 112468046	+	ENSMUST00000158066	NonCoding
TC0100001041.mm.1	8.27	8.3	0.44	0.47	-1.02	0.789608	0.99999			chr1	112565984 - 112567349	+		NonCoding
TC0100001042.mm.1	3.53	3.59	0.11	0.07	-1.05	0.343654	0.99999			chr1	112854731 - 112855789	+		NonCoding
TC0100001043.mm.1	3.04	3.11	0.12	0.11	-1.05	0.609897	0.99999			chr1	113443827 - 113444279	+		NonCoding
TC0100001044.mm.1	4.88	4.82	0.43	0.66	1.04	0.772892	0.99999			chr1	113479147 - 113485016	+		NonCoding
TC0100001045.mm.1	9.25	9.28	0.52	0.51	-1.02	0.782399	0.99999			chr1	113739285 - 113740275	+		NonCoding
TC0100001046.mm.1	2.8	2.86	0.07	0.14	-1.04	0.143722	0.99999			chr1	113845756 - 113847348	+		NonCoding
TC0100001047.mm.1	4.16	4.19	0.09	0.17	-1.02	0.905675	0.99999			chr1	113916045 - 113918397	+		NonCoding
TC0100001048.mm.1	4.85	4.79	0.21	0.34	1.05	0.992892	0.99999	Cntnap5a	contactin associated protein-like 5A	chr1	115684756 - 116582026	+	NM_001077425; ENSMUST00000043725; ENSMUST00000094621; OTTMUST00000052468; uc007cia.1	Coding
TC0100001049.mm.1	3.42	3.44	0.3	0.23	-1.01	0.713799	0.99999			chr1	115705536 - 115709294	+		NonCoding
TC0100001050.mm.1	2.82	2.8	0.13	0.11	1.01	0.743291	0.99999			chr1	116103287 - 116105777	+		NonCoding
TC0100001051.mm.1	3.76	3.56	0.11	0.4	1.15	0.903196	0.99999			chr1	116222229 - 116228046	+		NonCoding
TC0100001052.mm.1	3.32	3.44	0.13	0.24	-1.09	0.517584	0.99999			chr1	116402148 - 116404434	+		NonCoding
TC0100001053.mm.1	3.49	3.48	0.16	0.32	1.01	0.548592	0.99999			chr1	116583636 - 116586294	+		NonCoding
TC0100001054.mm.1	3.59	3.55	0.36	0.12	1.03	0.581607	0.99999	Gm19965	predicted gene, 19965	chr1	116803193 - 116821850	+	ENSMUST00000179777	Coding
TC0100001055.mm.1	3.94	4.07	0.5	0.37	-1.1	0.817497	0.99999	Gm24030	predicted gene, 24030	chr1	117536301 - 117536464	+	ENSMUST00000083931	NonCoding
TC0100001056.mm.1	8.88	8.98	0.8	0.94	-1.07	0.728258	0.99999			chr1	117561230 - 117561339	+		NonCoding
TC0100001057.mm.1	5.61	5.45	0.31	0.36	1.11	0.971888	0.99999			chr1	117820172 - 117822089	+		NonCoding
TC0100001058.mm.1	8.25	8.42	0.1	0.18	-1.13	0.372919	0.99999	Nifk; Mki67ip	nucleolar protein interacting with the FHA domain of MKI67; Mki67 (FHA domain) interacting nucleolar phosphoprotein	chr1	118321839 - 118333831	+	NM_026472; ENSMUST00000027626; ENSMUST00000112688; ENSMUST00000161495; BC058559; OTTMUST00000088395; OTTMUST00000088396; OTTMUST00000088397; uc007cic.2; uc011wql.1	Coding
TC0100001059.mm.1	6.4	6.33	0.24	0.27	1.05	0.870454	0.99999			chr1	118357312 - 118363449	+		NonCoding
TC0100001060.mm.1	9.12	9.32	0.2	0.23	-1.15	0.390438	0.99999	Clasp1	CLIP associating protein 1	chr1	118389058 - 118609462	+	NM_001081276; NM_029709; NM_177548; ENSMUST00000049404; ENSMUST00000070989; ENSMUST00000165223; ENSMUST00000178710; BC094432; BC158064; uc007cid.1; uc007cie.1; uc007cif.1; uc007cii.2; uc007cij.2; uc011wqm.1; uc011wqn.1	Complex
TC0100001061.mm.1	6.67	6.6	0.21	0.2	1.05	0.768037	0.99999			chr1	118554234 - 118556323	+		NonCoding
TC0100001062.mm.1	4.86	4.69	0.15	0.14	1.12	0.10283	0.99999			chr1	118611528 - 118612678	+		NonCoding
TC0100001063.mm.1	8.36	8.47	0.2	0.24	-1.08	0.592436	0.99999	Tfcp2l1; Gm23497	transcription factor CP2-like 1; predicted gene, 23497	chr1	118627945 - 118685168	+	NM_023755; ENSMUST00000027629; ENSMUST00000157738; BC116663; uc007cik.1; uc007cil.1	Complex
TC0100001064.mm.1	7.05	7.1	0.19	0.35	-1.04	0.461536	0.99999			chr1	118859676 - 118866932	+		NonCoding
TC0100001065.mm.1	4.12	3.88	0.17	0.2	1.18	0.172435	0.99999	mmu-mir-6346	mmu-mir-6346	chr1	118954220 - 118954300	+	ENSMUST00000183982	NonCoding
TC0100001066.mm.1	5.2	5.25	0.21	0.21	-1.04	0.572969	0.99999			chr1	119054470 - 119056335	+		NonCoding
TC0100001067.mm.1	4.53	4.38	0.04	0.28	1.11	0.888555	0.99999	Gm26831	predicted gene, 26831; novel transcript	chr1	119058469 - 119059848	+	ENSMUST00000181458; OTTMUST00000112664	NonCoding
TC0100001068.mm.1	7.2	6.95	0.16	0.35	1.19	0.756467	0.99999			chr1	119077406 - 119086080	+		NonCoding
TC0100001069.mm.1	4.71	4.54	0.18	0.25	1.12	0.962782	0.99999	Gm8321	predicted gene 8321; Glyceraldehyde-3-phosphate dehydrogenase (Gapdh) pseudogene	chr1	119157586 - 119158565	+	ENSMUST00000181691; OTTMUST00000112439	Pseudogene
TC0100001070.mm.1	5.25	5.11	0.09	0.23	1.1	0.139981	0.99999			chr1	119305553 - 119320595	+		NonCoding
TC0100001071.mm.1	5.59	5.47	0.13	0.16	1.09	0.529501	0.99999	A330041K01	uncharacterized LOC329239	chr1	119329200 - 119385581	+	uc007ciq.1	NonCoding
TC0100001072.mm.1	11.16	11.18	0.23	0.32	-1.02	0.677362	0.99999			chr1	119438835 - 119471009	+		NonCoding
TC0100001073.mm.1	6.51	6.27	0.22	0.4	1.19	0.85277	0.99999			chr1	119439087 - 119440676	+		NonCoding
TC0100001074.mm.1	5.24	5.08	0.27	0.45	1.12	0.876683	0.99999			chr1	119443150 - 119445546	+		NonCoding
TC0100001075.mm.1	5.73	5.49	0.19	0.36	1.18	0.702916	0.99999			chr1	119453909 - 119454511	+		NonCoding
TC0100001076.mm.1	8.01	8.05	0.02	0.11	-1.03	0.828406	0.99999	Tmem185b	transmembrane protein 185B	chr1	119526154 - 119528983	+	NM_146103; ENSMUST00000069755; ENSMUST00000183607; ENSMUST00000183952; BC024712; OTTMUST00000117293; OTTMUST00000117294; uc007ciu.2	Complex
TC0100001077.mm.1	4	4.08	0.12	0.1	-1.06	0.510541	0.99999	Gm25322	predicted gene, 25322	chr1	119530211 - 119530314	+	ENSMUST00000122556	NonCoding
TC0100001078.mm.1	11.57	11.63	0.11	0.02	-1.04	0.255792	0.99999	Gm3851	predicted gene 3851; high mobility group protein B1 (Hmgb1) pseudogene	chr1	119787769 - 119788086	+	ENSMUST00000168653; OTTMUST00000111275	Complex
TC0100001079.mm.1	5.34	5.15	0.22	0.13	1.14	0.328538	0.99999	Gm8338	predicted gene 8338; 60S acidic ribosomal protein P0 (Rplp0) pseudogene	chr1	119817763 - 119818125	+	ENSMUST00000163928; OTTMUST00000090464	Complex
TC0100001080.mm.1	5.58	5.48	0.28	0.24	1.06	0.385488	0.99999			chr1	119903130 - 119906897	+		NonCoding
TC0100001081.mm.1	3.38	3.37	0.04	0.17	1.01	0.481645	0.99999			chr1	119913252 - 119917839	+		NonCoding
TC0100001082.mm.1	4.9	4.75	0.13	0.33	1.11	0.713557	0.99999	Gm17973	predicted gene, 17973; ribosomal protein L9 (Rpl6) pseudogene	chr1	119986795 - 119987314	+	ENSMUST00000174509; OTTMUST00000095167	Complex
TC0100001083.mm.1	6.55	6.41	0.13	0.22	1.1	0.847021	0.99999	Sctr	secretin receptor	chr1	120006980 - 120063534	+	NM_001012322; ENSMUST00000072886; BC089355; uc007cjb.1; uc007cjc.1	Coding
TC0100001084.mm.1	5.8	5.73	0.21	0.12	1.05	0.720913	0.99999			chr1	120093545 - 120094430	+		NonCoding
TC0100001085.mm.1	6.24	6.23	0.1	0.07	1	0.902286	0.99999	3110009E18Rik	RIKEN cDNA 3110009E18 gene; novel protein	chr1	120121187 - 120188189	+	NM_001172074; NM_028439; ENSMUST00000027637; ENSMUST00000056038; ENSMUST00000112644; ENSMUST00000128578; ENSMUST00000153037; BC028767; OTTMUST00000051250; OTTMUST00000051251; OTTMUST00000051252; OTTMUST00000051253; OTTMUST00000051254; uc007cjg.1; uc007cjh.2	Complex
TC0100001086.mm.1	6.09	5.86	0.09	0.06	1.17	0.009219	0.99999	C1ql2	complement component 1, q subcomponent-like 2	chr1	120340582 - 120343174	+	NM_207233; ENSMUST00000037286; BC040774; uc007cjk.1	Coding
TC0100001087.mm.1	5.34	5.3	0.1	0.23	1.03	0.857184	0.99999			chr1	120435805 - 120438457	+		NonCoding
TC0100001088.mm.1	6.43	6.23	0.12	0.18	1.14	0.235956	0.99999	En1	engrailed 1	chr1	120602418 - 120609296	+	NM_010133; ENSMUST00000079721; OTTMUST00000096137; uc007cjm.2	Coding
TC0100001089.mm.1	5.64	5.53	0.16	0.43	1.07	0.75534	0.99999			chr1	120621740 - 120690403	+		NonCoding
TC0100001090.mm.1	5.85	5.79	0.22	0.27	1.04	0.676665	0.99999			chr1	120758444 - 120763521	+		NonCoding
TC0100001091.mm.1	4.16	4.12	0.3	0.46	1.03	0.654423	0.99999			chr1	120868996 - 120872097	+		NonCoding
TC0100001092.mm.1	4.47	4.44	0.16	0.18	1.02	0.98597	0.99999	Celrr	cerebellum expressed regulatory RNA	chr1	121087376 - 121178441	+	NR_038008; NR_110450; ENSMUST00000181183; ENSMUST00000181433; uc007cjn.2	NonCoding
TC0100001093.mm.1	3.45	3.31	0.24	0.25	1.1	0.889837	0.99999			chr1	121118741 - 121119823	+		NonCoding
TC0100001094.mm.1	6.1	6.12	0.1	0.18	-1.01	0.493806	0.99999			chr1	121328092 - 121331149	+		NonCoding
TC0100001095.mm.1	4.42	4.65	0.33	0.33	-1.17	0.70144	0.99999			chr1	121336745 - 121338914	+		NonCoding
TC0100001096.mm.1	7.89	8.03	0.11	0.12	-1.1	0.349289	0.99999	Ccdc93	coiled-coil domain containing 93	chr1	121431049 - 121506460	+	NM_001025156; NM_029955; ENSMUST00000036025; ENSMUST00000112621; ENSMUST00000128924; ENSMUST00000152959; ENSMUST00000155673; ENSMUST00000156459; BC054083; OTTMUST00000049709; OTTMUST00000049710; OTTMUST00000049711; OTTMUST00000049712; OTTMUST00000049713; OTTMUST00000049714; uc007cjr.1; uc007cjs.1; uc007cju.2; uc011wqw.1	Complex
TC0100001097.mm.1	7.32	7.35	0.14	0.18	-1.02	0.926237	0.99999	Gm8217	predicted gene 8217; ribosomal protein L23a (Rpl23a) pseudogene	chr1	121520583 - 121521047	+	ENSMUST00000119136; OTTMUST00000049717	Complex
TC0100001098.mm.1	4.92	4.94	0.17	0.26	-1.02	0.864453	0.99999			chr1	121553839 - 121555366	+		NonCoding
TC0100001099.mm.1	4.85	4.91	0.15	0.05	-1.05	0.484485	0.99999			chr1	121706515 - 121707263	+		NonCoding
TC0100001100.mm.1	5.35	5.26	0.17	0.35	1.06	0.980518	0.99999			chr1	122205145 - 122252180	+		NonCoding
TC0100001101.mm.1	4.68	4.56	0.35	0.37	1.08	0.980834	0.99999	Gm24547	predicted gene, 24547	chr1	122510549 - 122510697	+	ENSMUST00000158649	NonCoding
TC0100001102.mm.1	3.83	3.87	0.21	0.25	-1.03	0.630742	0.99999			chr1	122521749 - 122522876	+		NonCoding
TC0100001103.mm.1	4.3	4.35	0.25	0.27	-1.04	0.774451	0.99999	Gm25771	predicted gene, 25771	chr1	122553173 - 122553316	+	ENSMUST00000158565	NonCoding
TC0100001104.mm.1	3.52	3.58	0.11	0.15	-1.04	0.61878	0.99999			chr1	122866042 - 122867773	+		NonCoding
TC0100001105.mm.1	12.64	12.69	0.22	0.31	-1.04	0.600073	0.99999	Gm22610	predicted gene, 22610	chr1	123095384 - 123095443	+	ENSMUST00000158287	NonCoding
TC0100001106.mm.1	7.31	7.09	0.1	0.16	1.17	0.02511	0.99999	Gm10543	predicted gene 10543	chr1	124044823 - 124046412	+	ENSMUST00000097605	Complex
TC0100001107.mm.1	5.15	5.35	0.25	0.15	-1.15	0.302143	0.99999	Gm25578	predicted gene, 25578	chr1	124490856 - 124490959	+	ENSMUST00000083406	NonCoding
TC0100001108.mm.1	9.64	9.67	0.56	0.64	-1.02	0.946093	0.99999	Xdh	xanthine dehydrogenase	chr1	124642924 - 125485667	+	BC020078	Complex
TC0100001109.mm.1	10.38	10.72	0.49	0.56	-1.27	0.522544	0.99999			chr1	124973782 - 125318869	+		NonCoding
TC0100001110.mm.1	4.57	4.5	0.23	0.07	1.05	0.343938	0.99999			chr1	125174891 - 125177982	+		NonCoding
TC0100001111.mm.1	9.41	9.24	0.2	0.17	1.13	0.506698	0.99999	Slc35f5	solute carrier family 35, member F5	chr1	125561016 - 125595817	+	NM_028787; ENSMUST00000027580; BC026858; uc007ckg.1	Coding
TC0100001112.mm.1	6.79	6.75	0.05	0.14	1.03	0.70781	0.99999	Gpr39	G protein-coupled receptor 39	chr1	125676995 - 125873862	+	NM_027677; ENSMUST00000027581; ENSMUST00000159359; BC085285; OTTMUST00000074925; OTTMUST00000074931; uc007ckh.2	Complex
TC0100001113.mm.1	4.75	4.65	0.25	0.26	1.07	0.695231	0.99999			chr1	126835024 - 126839293	+		NonCoding
TC0100001114.mm.1	8.32	8.4	0.17	0.29	-1.05	0.994475	0.99999	Mgat5	mannoside acetylglucosaminyltransferase 5	chr1	127204986 - 127483704	+	NM_145128; ENSMUST00000038361; ENSMUST00000171405; BC125533; uc007ckp.1; uc007ckq.1; uc007ckr.1; uc007cks.1	Coding
TC0100001115.mm.1	4.89	4.9	0.17	0.09	-1.01	0.940846	0.99999			chr1	127242091 - 127243484	+		NonCoding
TC0100001116.mm.1	5.49	5.57	0.11	0.17	-1.06	0.547607	0.99999			chr1	127270522 - 127275285	+		NonCoding
TC0100001117.mm.1	7.55	7.53	0.28	0.31	1.01	0.505846	0.99999	Gm23370	predicted gene, 23370	chr1	127331813 - 127331941	+	ENSMUST00000175405	NonCoding
TC0100001118.mm.1	5.68	5.74	0.13	0.24	-1.04	0.449801	0.99999			chr1	127360711 - 127362517	+		NonCoding
TC0100001119.mm.1	8.92	8.96	0.47	0.35	-1.03	0.528835	0.99999	Gm23734	predicted gene, 23734	chr1	127375131 - 127375239	+	ENSMUST00000083753	NonCoding
TC0100001120.mm.1	5.82	5.78	0.14	0.12	1.03	0.362614	0.99999			chr1	127431375 - 127433882	+		NonCoding
TC0100001121.mm.1	7.99	8.06	0.21	0.26	-1.05	0.622595	0.99999	Mgat5	mannoside acetylglucosaminyltransferase 5	chr1	127484004 - 127488333	+	uc007ckt.3	NonCoding
TC0100001122.mm.1	8.89	8.87	0.69	0.75	1.02	0.847231	0.99999			chr1	127592395 - 127592431	+		NonCoding
TC0100001123.mm.1	4.95	5.02	0.19	0.2	-1.05	0.956814	0.99999	Acmsd	amino carboxymuconate semialdehyde decarboxylase	chr1	127729413 - 127767564	+	NM_001033041; ENSMUST00000038006; BC139281; uc007ckv.1	Coding
TC0100001124.mm.1	8.5	8.59	0.12	0.1	-1.06	0.53599	0.99999	Ccnt2	cyclin T2	chr1	127774164 - 127808061	+	NM_028399; ENSMUST00000027587; ENSMUST00000112570; ENSMUST00000125760; ENSMUST00000126850; ENSMUST00000143513; ENSMUST00000149760; ENSMUST00000153359; BC054122; OTTMUST00000051316; OTTMUST00000051317; OTTMUST00000051318; OTTMUST00000051319; OTTMUST00000051320; OTTMUST00000051321; OTTMUST00000051322; uc007ckx.1; uc007cky.1; uc007ckz.1; uc007cla.1; uc007clb.1	Complex
TC0100001125.mm.1	8.16	8.44	0.14	0.16	-1.22	0.243396	0.99999	Rab3gap1	RAB3 GTPase activating protein subunit 1	chr1	127868773 - 127943876	+	NM_178690; ENSMUST00000037649; ENSMUST00000131884; ENSMUST00000142662; ENSMUST00000150945; BC046297; OTTMUST00000062113; OTTMUST00000062114; OTTMUST00000062115; OTTMUST00000062116; uc007clc.2	Complex
TC0100001126.mm.1	4.1	4.25	0.14	0.07	-1.11	0.114188	0.99999			chr1	127931508 - 127932102	+		NonCoding
TC0100001127.mm.1	5.46	5.36	0.23	0.29	1.07	0.962197	0.99999			chr1	127958302 - 127966156	+		NonCoding
TC0100001128.mm.1	11.53	11.63	0.14	0.09	-1.07	0.515158	0.99999	Rpl28-ps1	ribosomal protein L28, pseudogene 1; ribosomal protein L28 (Rpl28) pseudogene	chr1	128038527 - 128039022	+	ENSMUST00000121497; ENSMUST00000180256; OTTMUST00000051833	Pseudogene
TC0100001129.mm.1	9	9.04	0.23	0.2	-1.02	0.602233	0.99999	R3hdm1	R3H domain containing 1	chr1	128103306 - 128237735	+	NM_181750; ENSMUST00000036288; BC137772; uc007clh.1; uc007cli.1; uc007clj.1; uc011wrb.1	Complex
TC0100001130.mm.1	6.08	6.1	0.21	0.25	-1.02	0.815571	0.99999			chr1	128109455 - 128111788	+		NonCoding
TC0100001131.mm.1	4.95	4.73	0.11	0.27	1.16	0.531059	0.99999			chr1	128132157 - 128134652	+		NonCoding
TC0100001132.mm.1	5.09	5.46	0.24	0.25	-1.29	0.199486	0.99999			chr1	128143614 - 128146348	+		NonCoding
TC0100001133.mm.1	6.53	6.62	0.3	0.19	-1.07	0.396884	0.99999			chr1	128171627 - 128174758	+		NonCoding
TC0100001134.mm.1	5.01	4.98	0.18	0.24	1.02	0.889212	0.99999			chr1	128175674 - 128178143	+		NonCoding
TC0100001135.mm.1	6.64	6.55	0.12	0.15	1.06	0.860177	0.99999			chr1	128185744 - 128186461	+		NonCoding
TC0100001136.mm.1	8.2	8.22	0.24	0.11	-1.01	0.786509	0.99999			chr1	128189809 - 128190155	+		NonCoding
TC0100001137.mm.1	6.13	6.26	0.14	0.15	-1.09	0.312893	0.99999	Mir128-1	microRNA 128-1	chr1	128202355 - 128202436	+	NR_029543; ENSMUST00000083586; uc011wrc.1	NonCoding
TC0100001138.mm.1	10.14	10.24	0.08	0.16	-1.08	0.776762	0.99999	Ubxn4	UBX domain protein 4	chr1	128244162 - 128279377	+	NM_026390; ENSMUST00000027592; BC019795; uc007cll.1	Coding
TC0100001139.mm.1	7.47	7.42	0.33	0.08	1.03	0.458766	0.99999			chr1	128247518 - 128250224	+		NonCoding
TC0100001140.mm.1	2.84	3.03	0.16	0.19	-1.14	0.237547	0.99999			chr1	128427931 - 128428736	+		NonCoding
TC0100001141.mm.1	5.77	5.32	0.18	0.55	1.36	0.638903	0.99999	Gm23902	predicted gene, 23902	chr1	128490040 - 128490173	+	ENSMUST00000157571	NonCoding
TC0100001142.mm.1	3.65	3.56	0.29	0.38	1.07	0.793696	0.99999			chr1	128620100 - 128622499	+		NonCoding
TC0100001143.mm.1	5.58	5.68	0.06	0.21	-1.07	0.966613	0.99999			chr1	128675657 - 128677100	+		NonCoding
TC0100001144.mm.1	4.58	4.4	0.21	0.19	1.14	0.254913	0.99999			chr1	128773118 - 128780069	+		NonCoding
TC0100001145.mm.1	5.42	5.39	0.15	0.3	1.02	0.650981	0.99999	Thsd7b	thrombospondin, type I, domain containing 7B	chr1	129273302 - 130219278	+	NM_172485; ENSMUST00000040311; ENSMUST00000073527; ENSMUST00000140629; ENSMUST00000140834; ENSMUST00000143130; ENSMUST00000148051; ENSMUST00000151700; ENSMUST00000152305; BC063250; OTTMUST00000064853; OTTMUST00000064854; OTTMUST00000064855; OTTMUST00000064856; OTTMUST00000064857; OTTMUST00000064858; OTTMUST00000064859; OTTMUST00000064860; uc007clu.2; uc007clv.2; uc007clw.1	Complex
TC0100001146.mm.1	3.57	3.57	0.14	0.07	1	0.60858	0.99999			chr1	129283107 - 129285593	+		NonCoding
TC0100001147.mm.1	3.82	3.94	0.23	0.26	-1.09	0.231342	0.99999			chr1	129372304 - 129373262	+		NonCoding
TC0100001148.mm.1	4.14	3.98	0.28	0.28	1.12	0.758581	0.99999			chr1	129494909 - 129501768	+		NonCoding
TC0100001149.mm.1	4.9	4.98	0.18	0.1	-1.06	0.532563	0.99999			chr1	129710546 - 129713229	+		NonCoding
TC0100001150.mm.1	4.43	4.46	0.21	0.31	-1.02	0.477983	0.99999			chr1	129801157 - 129803130	+		NonCoding
TC0100001151.mm.1	3.78	3.91	0.26	0.4	-1.09	0.400719	0.99999			chr1	129833148 - 129836988	+		NonCoding
TC0100001152.mm.1	3.45	3.49	0.25	0.17	-1.03	0.64373	0.99999			chr1	129860815 - 129863045	+		NonCoding
TC0100001153.mm.1	3.92	3.86	0.22	0.38	1.04	0.6504	0.99999			chr1	129943162 - 129946033	+		NonCoding
TC0100001154.mm.1	5.55	5.47	0.2	0.16	1.06	0.492141	0.99999	Gm15674	predicted gene 15674; novel transcript, antisense to Daf2	chr1	130422824 - 130437914	+	ENSMUST00000143266; OTTMUST00000061935	NonCoding
TC0100001155.mm.1	4.86	4.78	0.13	0.06	1.06	0.110497	0.99999	Gm16083	predicted gene 16083; novel transcript, antisense to Cd55	chr1	130462576 - 130557075	+	ENSMUST00000125681; OTTMUST00000074407	NonCoding
TC0100001156.mm.1	4.36	4.39	0.26	0.17	-1.02	0.647625	0.99999			chr1	130467972 - 130470225	+		NonCoding
TC0100001157.mm.1	5.71	5.69	0.16	0.15	1.02	0.961521	0.99999			chr1	130473743 - 130475313	+		NonCoding
TC0100001158.mm.1	7.54	7.61	0.2	0.22	-1.05	0.863857	0.99999	Yod1	YOD1 OTU deubiquitinating enzyme 1 homologue (S. cerevisiae)	chr1	130717327 - 130722073	+	NM_178691; ENSMUST00000049813; BC099948; BC139034; uc007cmh.2	Coding
TC0100001159.mm.1	7.35	7.38	0.2	0.15	-1.02	0.83789	0.99999			chr1	130722812 - 130724357	+		NonCoding
TC0100001160.mm.1	6.62	6.54	0.07	0.08	1.05	0.079662	0.99999			chr1	130729355 - 130730922	+		NonCoding
TC0100001161.mm.1	9.87	9.56	0.2	0.28	1.24	0.091277	0.99999	AA986860	expressed sequence AA986860	chr1	130731976 - 130744622	+	NM_177604; ENSMUST00000039323; BC099401; BC117765; uc007cmi.2; uc007cmj.2	Coding
TC0100001162.mm.1	6.37	6.26	0.18	0.16	1.08	0.515169	0.99999			chr1	130766384 - 130784433	+		NonCoding
TC0100001163.mm.1	6.44	6.33	0.12	0.16	1.08	0.362889	0.99999			chr1	130784536 - 130800709	+		NonCoding
TC0100001164.mm.1	6.63	6.5	0.16	0.16	1.1	0.496837	0.99999	Fcamr	Fc receptor, IgA, IgM, high affinity	chr1	130800902 - 130814740	+	NM_001170632; NM_144960; ENSMUST00000027670; ENSMUST00000112477; BC110549; BC110550; OTTMUST00000066186; OTTMUST00000066187; uc007cmk.1; uc007cml.1	Coding
TC0100001165.mm.1	8.61	8.31	0.77	0.41	1.23	0.26223	0.99999	Pigr	polymeric immunoglobulin receptor	chr1	130826684 - 130856219	+	NM_011082; ENSMUST00000027675; ENSMUST00000133792; ENSMUST00000137782; BC013556; OTTMUST00000054216; OTTMUST00000054217; OTTMUST00000054218; uc011wrk.1	Complex
TC0100001166.mm.1	7.66	7.63	0.26	0.51	1.02	0.82197	0.99999	Faim3	Fas apoptotic inhibitory molecule 3	chr1	130865669 - 130880790	+	NM_026976; ENSMUST00000038829; ENSMUST00000126821; ENSMUST00000145446; ENSMUST00000149355; BC116674; OTTMUST00000066278; OTTMUST00000066279; OTTMUST00000066280; OTTMUST00000066281; uc007cmn.1	Complex
TC0100001167.mm.1	4.83	4.73	0.13	0.14	1.08	0.557319	0.99999	Il10	interleukin 10	chr1	131019845 - 131024974	+	NM_010548; ENSMUST00000016673; BC120612; OTTMUST00000040224; uc007cmu.2	Coding
TC0100001168.mm.1	8.06	8.06	0.05	0.11	1	0.628102	0.99999	Eif2d	eukaryotic translation initiation factor 2D; ligatin	chr1	131153181 - 131187658	+	NM_001136070; NM_010709; ENSMUST00000068791; ENSMUST00000068805; ENSMUST00000112446; ENSMUST00000131855; ENSMUST00000139468; ENSMUST00000149119; ENSMUST00000151874; ENSMUST00000153651; BC025036; OTTMUST00000051117; OTTMUST00000051118; OTTMUST00000051119; OTTMUST00000051120; OTTMUST00000051121; OTTMUST00000051122; OTTMUST00000051123; OTTMUST00000051124; uc007cmx.2; uc007cmy.2; uc007cmz.2; uc007cna…	Complex
TC0100001169.mm.1	5.97	5.9	0.21	0.33	1.05	0.874457	0.99999			chr1	131286068 - 131288170	+		NonCoding
TC0100001170.mm.1	4.82	4.75	0.22	0.26	1.05	0.723137	0.99999	Fam72a	family with sequence similarity 72, member A	chr1	131527903 - 131539872	+	NM_175382; ENSMUST00000068613; BC090647; BC106123; BC138225; OTTMUST00000051724; uc007cnk.1	Coding
TC0100001171.mm.1	5.98	5.87	0.16	0.29	1.08	0.892376	0.99999	Avpr1b	arginine vasopressin receptor 1B	chr1	131599114 - 131612000	+	NM_011924; ENSMUST00000027690; OTTMUST00000049390; uc007cnl.1	Coding
TC0100001172.mm.1	8.94	8.58	0.5	0.43	1.28	0.222916	0.99999	Ctse	cathepsin E	chr1	131638292 - 131675507	+	NM_007799; ENSMUST00000073350; ENSMUST00000112411; ENSMUST00000141061; BC005432; OTTMUST00000054295; OTTMUST00000054296; OTTMUST00000054297; uc007cnm.1; uc007cnn.2; uc007cno.1	Complex
TC0100001173.mm.1	7.37	7.54	0.09	0.14	-1.13	0.231996	0.99999	5430435G22Rik	RIKEN cDNA 5430435G22 gene; Novel Protein (5430435G22Rik)	chr1	131688695 - 131715439	+	NM_145509; ENSMUST00000064664; ENSMUST00000064679; ENSMUST00000129905; ENSMUST00000130848; ENSMUST00000136247; OTTMUST00000066181; OTTMUST00000066271; OTTMUST00000066273; OTTMUST00000066274; OTTMUST00000066365; uc007cnp.1; uc007cnq.1; uc007cnr.1	Complex
TC0100001174.mm.1	9.62	9.81	0.21	0.31	-1.14	0.76902	0.99999	Slc26a9	solute carrier family 26, member 9; solute carrier family 26 member 9	chr1	131744022 - 131771504	+	NM_177243; ENSMUST00000049027; ENSMUST00000130544; ENSMUST00000147800; OTTMUST00000051188; OTTMUST00000051189; OTTMUST00000051190; uc007cns.1	Complex
TC0100001175.mm.1	6.63	6.68	0.15	0.13	-1.03	0.777815	0.99999	Pm20d1	peptidase M20 domain containing 1	chr1	131797381 - 131821473	+	NM_178079; ENSMUST00000048660; ENSMUST00000112393; ENSMUST00000132450; ENSMUST00000152989; BC120725; OTTMUST00000051086; OTTMUST00000051087; OTTMUST00000051088; OTTMUST00000051089; uc007cnt.2; uc029qtg.1	Complex
TC0100001176.mm.1	8.87	8.94	0.11	0.17	-1.05	0.709553	0.99999	Slc41a1	solute carrier family 41, member 1	chr1	131827493 - 131848865	+	NM_173865; ENSMUST00000086559; ENSMUST00000132585; ENSMUST00000146360; BC096596; BC116280; OTTMUST00000051727; OTTMUST00000051728; OTTMUST00000051729; uc007cnu.3	Complex
TC0100001177.mm.1	8.4	8.46	0.05	0.15	-1.05	0.810165	0.99999	Rab29; Rab7l1	RAB29, member RAS oncogene family; RAB7 member RAS oncogene family-like 1	chr1	131867224 - 131872889	+	NM_144875; ENSMUST00000027693; ENSMUST00000112386; ENSMUST00000125925; BC016133; BC029056; OTTMUST00000042093; OTTMUST00000042094; OTTMUST00000042095; uc007cnv.3; uc007cnw.2	Coding
TC0100001178.mm.1	9.6	9.63	0.11	0.16	-1.02	0.8062	0.99999	Nucks1	nuclear casein kinase and cyclin-dependent kinase substrate 1	chr1	131910458 - 131936321	+	NM_001145804; NM_175294; ENSMUST00000062264; BC039951; uc007cnx.2; uc007cny.2	Complex
TC0100001179.mm.1	5.76	5.89	0.22	0.18	-1.09	0.847258	0.99999			chr1	131914529 - 131916439	+		NonCoding
TC0100001180.mm.1	7.14	7.09	0.07	0.08	1.04	0.370913	0.99999	Slc45a3	solute carrier family 45, member 3	chr1	131962915 - 131982972	+	NM_001177628; NM_145977; ENSMUST00000027695; ENSMUST00000177943; BC031381; uc007cnz.1; uc007coa.1	Coding
TC0100001181.mm.1	9.33	9.46	0.22	0.29	-1.1	0.732584	0.99999	Elk4	ELK4, member of ETS oncogene family	chr1	132007605 - 132032612	+	NM_007923; ENSMUST00000027696; ENSMUST00000086556; ENSMUST00000124579; ENSMUST00000131159; ENSMUST00000146188; ENSMUST00000146432; ENSMUST00000147218; BC144844; OTTMUST00000061502; OTTMUST00000061503; OTTMUST00000061504; OTTMUST00000061505; OTTMUST00000061506; OTTMUST00000061507; OTTMUST00000061508; uc007cob.1; uc007coc.1; uc007cod.1	Complex
TC0100001182.mm.1	7.15	7.07	0.07	0.16	1.05	0.501846	0.99999	Gm26892	predicted gene, 26892	chr1	132036805 - 132067945	+	ENSMUST00000181695	NonCoding
TC0100001183.mm.1	2.94	3.13	0.26	0.33	-1.14	0.335462	0.99999			chr1	132078976 - 132079815	+		NonCoding
TC0100001184.mm.1	4.81	4.78	0.26	0.24	1.02	0.873152	0.99999	Gm26034	predicted gene, 26034	chr1	132100639 - 132100754	+	ENSMUST00000158154	NonCoding
TC0100001185.mm.1	5.87	5.71	0.2	0.25	1.12	0.646922	0.99999			chr1	132102363 - 132108623	+		NonCoding
TC0100001186.mm.1	5.47	5.28	0.07	0.25	1.13	0.605682	0.99999	Lemd1	LEM domain containing 1	chr1	132191436 - 132257382	+	NM_001033250; ENSMUST00000112357; BC115462; uc007coi.2; uc007coj.2; uc007cok.2; uc007col.1; uc007com.2	Complex
TC0100001187.mm.1	5.47	5.29	0.1	0.23	1.13	0.701759	0.99999	Mir135b	microRNA 135b	chr1	132198088 - 132198184	+	NR_029777; ENSMUST00000083501; uc011wrv.1	NonCoding
TC0100001188.mm.1	6.51	6.47	0.1	0.09	1.02	0.549574	0.99999	Gm7241	predicted pseudogene 7241; Biogenesis of lysosome-related organelles complex-1 subunit 2 (Bloc1s2) pseudogene	chr1	132284447 - 132284809	+	ENSMUST00000159853; ENSMUST00000167128; OTTMUST00000074041	Pseudogene
TC0100001189.mm.1	6.73	6.77	0.1	0.09	-1.02	0.960776	0.99999	Klhdc8a	kelch domain containing 8A	chr1	132298626 - 132307357	+	NM_144810; ENSMUST00000046071; BC011135; uc007con.1	Coding
TC0100001190.mm.1	7.29	7.13	0.07	0.12	1.12	0.03986	0.99999	Nuak2	NUAK family, SNF1-like kinase, 2; NUAK family SNF1-like kinase 2	chr1	132316125 - 132333488	+	NM_001195025; NM_028778; ENSMUST00000072177; ENSMUST00000082125; ENSMUST00000128661; ENSMUST00000133246; BC033302; BC046833; OTTMUST00000052118; OTTMUST00000052119; OTTMUST00000052120; OTTMUST00000052121; uc007coo.2; uc007cop.2	Complex
TC0100001191.mm.1	6.73	6.59	0.18	0.36	1.1	0.567617	0.99999	F730311O21Rik	RIKEN cDNA F730311O21 gene	chr1	132342023 - 132349999	+	uc007coq.1	NonCoding
TC0100001192.mm.1	6.17	6.1	0.16	0.24	1.05	0.639886	0.99999	Gm15849	predicted gene 15849; Novel transcript	chr1	132381129 - 132382509	+	ENSMUST00000159257; OTTMUST00000066288	NonCoding
TC0100001193.mm.1	7.94	8.16	0.11	0.17	-1.17	0.247892	0.99999	Dstyk	dual serine/threonine and tyrosine protein kinase	chr1	132417453 - 132466959	+	NM_172516; ENSMUST00000045110; BC130226; uc007cou.1; uc007cov.1; uc011wrw.1	Complex
TC0100001194.mm.1	6.86	6.93	0.15	0.2	-1.05	0.336646	0.99999			chr1	132435168 - 132438124	+		NonCoding
TC0100001195.mm.1	8.75	8.88	0.15	0.14	-1.1	0.531301	0.99999	Rbbp5	retinoblastoma binding protein 5	chr1	132477367 - 132505665	+	NM_172517; ENSMUST00000027700; BC057632; uc007cow.2; uc007cox.2; uc007coy.2	Coding
TC0100001196.mm.1	6.32	6.43	0.09	0.07	-1.08	0.027673	0.99999	Tmem81	transmembrane protein 81	chr1	132506230 - 132508639	+	NM_029025; ENSMUST00000058167; BC095954; BC120863; uc007coz.2	Coding
TC0100001197.mm.1	5.41	5.18	0.18	0.32	1.17	0.542417	0.99999			chr1	132668595 - 132694593	+		NonCoding
TC0100001198.mm.1	5.74	5.55	0.24	0.33	1.14	0.754062	0.99999	Gm10538	predicted gene 10538	chr1	132729353 - 132732826	+	NR_045892; uc029qth.1	NonCoding
TC0100001199.mm.1	4.78	4.76	0.15	0.2	1.02	0.910512	0.99999			chr1	132787062 - 132791836	+		NonCoding
TC0100001200.mm.1	7.5	7.38	0.08	0.13	1.09	0.525055	0.99999	Lrrn2	leucine rich repeat protein 2, neuronal	chr1	132880273 - 132940005	+	NM_010732; ENSMUST00000027706; ENSMUST00000159088; BC056458; OTTMUST00000072558; OTTMUST00000072559; uc007cpi.2	Complex
TC0100001201.mm.1	7.81	7.82	0.06	0.12	-1	0.547404	0.99999	Pik3c2b	phosphoinositide-3-kinase, class 2, beta polypeptide; phosphoinositide-3-kinase class 2 beta polypeptide	chr1	133045667 - 133108688	+	NM_001099276; ENSMUST00000077730; ENSMUST00000124934; ENSMUST00000145153; ENSMUST00000153707; BC132141; OTTMUST00000052037; OTTMUST00000052038; OTTMUST00000052039; OTTMUST00000052040; uc007cpq.1; uc007cpr.1; uc011wry.1	Complex
TC0100001202.mm.1	9.12	9.16	0.15	0.25	-1.03	0.901684	0.99999	Ppp1r15b	protein phosphatase 1, regulatory (inhibitor) subunit 15b; protein phosphatase 1 regulatory (inhibitor) subunit 15b	chr1	133131143 - 133139800	+	NM_133819; ENSMUST00000052529; ENSMUST00000122956; OTTMUST00000052463; OTTMUST00000052464; uc007cps.2; uc007cpt.2	Complex
TC0100001203.mm.1	5.19	5.12	0.14	0.25	1.05	0.580963	0.99999			chr1	133185742 - 133187915	+		NonCoding
TC0100001204.mm.1	7.55	7.61	0.1	0.19	-1.05	0.208848	0.99999	Plekha6	pleckstrin homology domain containing, family A member 6	chr1	133246097 - 133303435	+	NM_001160268; NM_182930; ENSMUST00000038295; ENSMUST00000105082; BC054547; uc007cpu.2; uc007cpv.2; uc007cpx.2; uc007cpy.1	Complex
TC0100001205.mm.1	6.86	6.75	0.09	0.18	1.08	0.346759	0.99999	Golt1a; Kiss1; RP23-240P23.3	golgi transport 1 homolog A (S. cerevisiae); KiSS-1 metastasis-suppressor; novel protein	chr1	133309800 - 133329901	+	NM_026680; NM_178260; ENSMUST00000007433; ENSMUST00000094557; ENSMUST00000178033; ENSMUST00000183457; ENSMUST00000183489; ENSMUST00000183738; ENSMUST00000184603; ENSMUST00000185157; BC024448; BC117046; OTTMUST00000117923; OTTMUST00000117928; OTTMUST00000117937; OTTMUST00000117938; OTTMUST00000117939; OTTMUST00000117940; uc007cqa.1; uc007cqe.1	Complex
TC0100001206.mm.1	6.11	5.97	0.16	0.21	1.11	0.564581	0.99999	Ren1; Ren2	renin 1 structural; renin 2 tandem duplication of Ren1	chr1	133350510 - 133360325	+	NM_031192; NM_031193; ENSMUST00000094556; ENSMUST00000112287; BC011157; BC011473; BC061053; OTTMUST00000051330; OTTMUST00000051331; uc007cqf.1	Coding
TC0100001207.mm.1	6.45	6.37	0.09	0.24	1.06	0.926223	0.99999	Etnk2	ethanolamine kinase 2	chr1	133363572 - 133380336	+	NM_175443; ENSMUST00000129213; ENSMUST00000131450; ENSMUST00000135222; ENSMUST00000147909; ENSMUST00000156832; BC145351; BC152310; OTTMUST00000066289; OTTMUST00000066290; OTTMUST00000066291; OTTMUST00000066292; OTTMUST00000066293; uc007cqg.2; uc007cqh.3; uc007cqi.3; uc011wsa.2	Complex
TC0100001208.mm.1	4.26	4.26	0.25	0.26	1	0.932916	0.99999	Gm23939	predicted gene, 23939	chr1	133601223 - 133601355	+	ENSMUST00000082880	NonCoding
TC0100001209.mm.1	5.75	5.72	0.12	0.19	1.02	0.883737	0.99999	Gm26706	predicted gene, 26706	chr1	133610084 - 133614422	+	ENSMUST00000180718	NonCoding
TC0100001210.mm.1	4.32	4.29	0.14	0.23	1.02	0.734389	0.99999			chr1	133664411 - 133677178	+		NonCoding
TC0100001211.mm.1	4.3	4.28	0.17	0.34	1.01	0.457808	0.99999			chr1	133829528 - 133831225	+		NonCoding
TC0100001212.mm.1	6.25	6.19	0.23	0.33	1.04	0.815274	0.99999			chr1	133835189 - 133838372	+		NonCoding
TC0100001213.mm.1	7.11	7.36	0.15	0.09	-1.18	0.02573	0.99999	Gm15851	predicted gene 15851; Novel transcript	chr1	133906531 - 133914822	+	ENSMUST00000160564; OTTMUST00000066471	NonCoding
TC0100001214.mm.1	6.67	6.6	0.18	0.29	1.05	0.959986	0.99999			chr1	133933457 - 133945095	+		NonCoding
TC0100001215.mm.1	5.37	5.36	0.2	0.1	1.01	0.515389	0.99999			chr1	133962162 - 133971938	+		NonCoding
TC0100001216.mm.1	7.06	7.03	0.29	0.31	1.02	0.855577	0.99999			chr1	133977462 - 133982382	+		NonCoding
TC0100001217.mm.1	5.7	5.76	0.14	0.32	-1.05	0.883416	0.99999			chr1	133986789 - 133987482	+		NonCoding
TC0100001218.mm.1	7.26	7.28	0.16	0.21	-1.02	0.32398	0.99999	Fmod	fibromodulin	chr1	134037254 - 134048277	+	NM_021355; ENSMUST00000048183; ENSMUST00000162779; BC064779; OTTMUST00000088428; OTTMUST00000088429; uc007crd.1	Coding
TC0100001219.mm.1	12.36	12.34	0.15	0.11	1.02	0.708924	0.99999	Gm8618	predicted gene 8618	chr1	134109368 - 134109799	+	XM_990438; ENSMUST00000097570	Complex
TC0100001220.mm.1	5.66	5.52	0.16	0.21	1.1	0.544367	0.99999	Chit1	chitinase 1 (chitotriosidase); chitinase 1 (chitotriosidase) (Chit1), mRNA.	chr1	134111242 - 134151540	+	NM_001284524; NM_001284525; NM_027979; ENSMUST00000086475; ENSMUST00000159963; ENSMUST00000160060; BC138765; OTTMUST00000051642; OTTMUST00000051643; uc007crf.1; uc011wsd.1	Coding
TC0100001221.mm.1	8.22	8.12	0.34	0.5	1.08	0.953476	0.99999			chr1	134164677 - 134166940	+		NonCoding
TC0100001222.mm.1	10.56	10.51	0.19	0.24	1.04	0.101887	0.99999	Chil1; Chi3l1	chitinase-like 1; chitinase 3-like 1	chr1	134182176 - 134190181	+	NM_007695; ENSMUST00000082060; ENSMUST00000132873; ENSMUST00000133701; ENSMUST00000134812; ENSMUST00000139254; ENSMUST00000144819; ENSMUST00000153856; ENSMUST00000156873; BC003780; BC004734; BC005611; OTTMUST00000074544; OTTMUST00000074545; OTTMUST00000074546; OTTMUST00000074547; OTTMUST00000074548; OTTMUST00000074549; OTTMUST00000077094; uc007crg.2	Complex
TC0100001223.mm.1	6.26	6.22	0.12	0.18	1.03	0.716252	0.99999	Mybph	myosin binding protein H	chr1	134193448 - 134201232	+	NM_016749; ENSMUST00000038445; BC116684; BC118050; uc007crh.1; uc007cri.1	Coding
TC0100001224.mm.1	6.45	6.36	0.18	0.35	1.06	0.861665	0.99999			chr1	134234611 - 134237619	+		NonCoding
TC0100001225.mm.1	6.46	6.38	0.06	0.26	1.06	0.93227	0.99999	Myog	myogenin	chr1	134289989 - 134292548	+	NM_031189; ENSMUST00000027730; BC048683; BC068019; uc007crl.2	Coding
TC0100001226.mm.1	5.15	5	0.1	0.23	1.1	0.654447	0.99999	4933406M09Rik	RIKEN cDNA 4933406M09 gene; Novel Protein (4933406M09Rik)	chr1	134385940 - 134390983	+	NM_173771; ENSMUST00000162187; BC116694; OTTMUST00000072483; uc007crt.2	Coding
TC0100001227.mm.1	7.95	7.96	0.05	0.11	-1.01	0.87103	0.99999	Cyb5r1	cytochrome b5 reductase 1	chr1	134405781 - 134411740	+	NM_028057; ENSMUST00000027726; ENSMUST00000127412; ENSMUST00000130836; ENSMUST00000133686; ENSMUST00000154237; ENSMUST00000172496; ENSMUST00000172795; ENSMUST00000173908; ENSMUST00000174315; BC016266; BC024618; OTTMUST00000057943; OTTMUST00000057944; OTTMUST00000057945; OTTMUST00000057946; OTTMUST00000061671; OTTMUST00000097210; OTTMUST00000097211; OTTMUST00000097212; OTTMUST00000097213; uc007cru…	Complex
TC0100001228.mm.1	9.84	9.8	0.03	0.14	1.03	0.2907	0.99999	Adipor1	adiponectin receptor 1	chr1	134415378 - 134433351	+	NM_028320; ENSMUST00000027727; ENSMUST00000112237; ENSMUST00000148822; ENSMUST00000156433; BC014875; OTTMUST00000051762; OTTMUST00000051763; OTTMUST00000051764; OTTMUST00000051765; uc007crx.1; uc007cry.1	Complex
TC0100001229.mm.1	5.44	5.33	0.3	0.39	1.08	0.719683	0.99999			chr1	134435628 - 134439597	+		NonCoding
TC0100001230.mm.1	7.31	7.41	0.12	0.14	-1.07	0.804793	0.99999	Klhl12	kelch-like 12	chr1	134455531 - 134491018	+	NM_153128; ENSMUST00000027725; ENSMUST00000112232; ENSMUST00000116528; ENSMUST00000133721; ENSMUST00000141458; BC034514; OTTMUST00000050879; OTTMUST00000050880; OTTMUST00000050881; OTTMUST00000050882; uc007crz.1; uc007csa.1; uc007csb.1	Complex
TC0100001231.mm.1	9.19	9.2	0.07	0.17	-1.01	0.880321	0.99999	Rabif	RAB interacting factor	chr1	134494660 - 134507889	+	NM_145510; ENSMUST00000047978; BC011166; BC024808; uc007csc.1	Coding
TC0100001232.mm.1	5.53	5.67	0.29	0.25	-1.1	0.512876	0.99999	Gm25612	predicted gene, 25612	chr1	134505338 - 134505463	+	ENSMUST00000104014	NonCoding
TC0100001233.mm.1	10.06	10.12	0.11	0.09	-1.05	0.992528	0.99999	Gm15454	predicted gene 15454; ribosomal protein L29 (Rpl29) pseudogene	chr1	134513446 - 134518563	+	ENSMUST00000179718; OTTMUST00000052466	Complex
TC0100001234.mm.1	8.47	8.7	0.15	0.24	-1.17	0.349675	0.99999	Kdm5b	lysine (K)-specific demethylase 5B	chr1	134560171 - 134635285	+	NM_152895; ENSMUST00000047714; ENSMUST00000112197; ENSMUST00000112198; ENSMUST00000133725; BC048180; OTTMUST00000041390; OTTMUST00000041391; OTTMUST00000041392; OTTMUST00000041393; uc007csf.2; uc007csg.2; uc011wsg.1	Complex
TC0100001235.mm.1	6.87	6.85	0.1	0.12	1.02	0.754326	0.99999			chr1	134565488 - 134568350	+		NonCoding
TC0100001236.mm.1	5.68	5.66	0.37	0.17	1.01	0.925355	0.99999			chr1	134577582 - 134579449	+		NonCoding
TC0100001237.mm.1	6.25	6.12	0.09	0.19	1.09	0.727877	0.99999	Syt2	synaptotagmin II	chr1	134646681 - 134753149	+	NM_009307; ENSMUST00000121990; BC027019; OTTMUST00000073004; uc007csi.1; uc007csj.1; uc007csk.1	Coding
TC0100001238.mm.1	10.68	10.65	0.29	0.41	1.02	0.809933	0.99999	Gm22232	predicted gene, 22232	chr1	134809275 - 134809368	+	ENSMUST00000104654	NonCoding
TC0100001239.mm.1	4.63	4.68	0.16	0.34	-1.03	0.488521	0.99999			chr1	134832156 - 134846415	+		NonCoding
TC0100001240.mm.1	4.97	4.92	0.13	0.16	1.04	0.997163	0.99999	Ube2t	ubiquitin-conjugating enzyme E2T (putative); ubiquitin-conjugating enzyme E2T	chr1	134962565 - 134974179	+	NM_001278115; NM_026024; ENSMUST00000027687; ENSMUST00000139617; BC029213; OTTMUST00000050817; OTTMUST00000050825; uc007csp.1	Complex
TC0100001241.mm.1	7.1	6.9	0.09	0.05	1.14	0.008691	0.99999			chr1	134986464 - 134987198	+		NonCoding
TC0100001242.mm.1	5.62	5.51	0.13	0.21	1.08	0.822603	0.99999			chr1	134987827 - 134989692	+		NonCoding
TC0100001243.mm.1	6.03	5.67	0.21	0.36	1.28	0.283652	0.99999	Gm10535	predicted gene 10535; novel transcript, antisense to Ptprv	chr1	135108961 - 135113378	+	XR_106095; ENSMUST00000182275; OTTMUST00000114113	NonCoding
TC0100001244.mm.1	7.47	7.45	0.09	0.06	1.01	0.505324	0.99999	Ptpn7	protein tyrosine phosphatase, non-receptor type 7	chr1	135132725 - 135145320	+	NM_177081; ENSMUST00000049449; ENSMUST00000167080; BC098475; BC138194; BC145190; uc007css.1; uc007cst.1; uc011wsh.1	Coding
TC0100001245.mm.1	9.53	9.54	0.12	0.26	-1	0.700844	0.99999	Arl8a	ADP-ribosylation factor-like 8A	chr1	135146824 - 135156269	+	NM_026823; ENSMUST00000027684; ENSMUST00000123344; ENSMUST00000125774; ENSMUST00000141177; BC018479; OTTMUST00000052114; OTTMUST00000052115; OTTMUST00000052116; OTTMUST00000052117; uc007csu.1	Complex
TC0100001246.mm.1	6.96	6.85	0.06	0.34	1.08	0.741614	0.99999	Gm15445	predicted gene 15445; putative novel transcript	chr1	135152963 - 135153806	+	ENSMUST00000146700; OTTMUST00000052113	NonCoding
TC0100001247.mm.1	10.77	10.7	0.13	0.18	1.05	0.515815	0.99999	Gm4204	predicted gene 4204	chr1	135232045 - 135233404	+	ENSMUST00000110798	Coding
TC0100001248.mm.1	6.8	6.65	0.17	0.29	1.11	0.923584	0.99999	Rnpep	arginyl aminopeptidase (aminopeptidase B)	chr1	135248561 - 135266443	+	ENSMUST00000180981	NonCoding
TC0100001249.mm.1	7.56	7.51	0.12	0.11	1.04	0.631825	0.99999	Lmod1	leiomodin 1 (smooth muscle); leiomodin 1 smooth muscle	chr1	135324807 - 135368065	+	NM_053106; ENSMUST00000059352; OTTMUST00000052499; uc007cta.1	Coding
TC0100001250.mm.1	5.83	5.67	0.26	0.36	1.12	0.879484	0.99999			chr1	135434583 - 135441768	+		NonCoding
TC0100001251.mm.1	6.14	6.07	0.14	0.18	1.05	0.968333	0.99999	Gm4793	predicted gene 4793	chr1	135584773 - 135599950	+	ENSMUST00000067468; uc007ctm.1	Complex
TC0100001252.mm.1	10.79	10.89	0.1	0.22	-1.07	0.97203	0.99999	Csrp1	cysteine and glycine-rich protein 1	chr1	135720061 - 135752232	+	NM_007791; ENSMUST00000027677; ENSMUST00000097561; BC006912; OTTMUST00000051741; OTTMUST00000051742; uc007cto.1	Coding
TC0100001253.mm.1	6.68	6.57	0.27	0.38	1.08	0.940014	0.99999			chr1	135760033 - 135765840	+		NonCoding
TC0100001254.mm.1	7.58	7.6	0.06	0.05	-1.02	0.884119	0.99999	Phlda3	pleckstrin homology-like domain, family A, member 3	chr1	135766085 - 135769136	+	NM_013750; ENSMUST00000038945; ENSMUST00000136445; BC023408; OTTMUST00000052474; OTTMUST00000052475; uc007ctq.2	Complex
TC0100003868.mm.1	6	5.87	0.21	0.29	1.1	0.651367	0.99999	AW049021	expressed sequence AW049021	chr1	135779434 - 135785100	+	uc007ctr.1	NonCoding
TC0100003869.mm.1	6.75	6.64	0.14	0.2	1.08	0.905396	0.99999	Tnni1	troponin I, skeletal, slow 1	chr1	135799402 - 135810989	+	NM_001112702; NM_021467; ENSMUST00000129217; ENSMUST00000137331; ENSMUST00000139986; ENSMUST00000148201; ENSMUST00000152075; ENSMUST00000152208; ENSMUST00000154463; BC023170; OTTMUST00000082800; OTTMUST00000082801; OTTMUST00000082802; OTTMUST00000082803; OTTMUST00000082805; OTTMUST00000082806; OTTMUST00000082807; uc011wsm.1; uc011wsn.1	Complex
TC0100001256.mm.1	7.15	6.88	0.13	0.13	1.21	0.150185	0.99999	Lad1	ladinin	chr1	135818598 - 135833341	+	NM_133664; ENSMUST00000038760; BC016257; BC025580; BC031131; uc007ctt.1	Coding
TC0100001257.mm.1	10	9.89	0.86	0.54	1.07	0.569285	0.99999	Tnnt2	troponin T2, cardiac; troponin T2, cardiac (Tnnt2), transcript variant 8, mRNA.; troponin T2, cardiac (Tnnt2), transcript variant 7, mRNA.; troponin T2, cardiac (Tnnt2), transcript variant 2, mRNA.	chr1	135836334 - 135852268	+	NM_001130174; NM_001130175; NM_001130176; NM_001130177; NM_001130178; NM_001130179; NM_001130180; NM_001130181; NM_011619; ENSMUST00000027671; ENSMUST00000112085; ENSMUST00000112086; ENSMUST00000112087; ENSMUST00000178204; ENSMUST00000178854; ENSMUST00000179863; BC063753; uc007ctu.2; uc007ctv.2; uc007ctw.2; uc007ctx.2; uc007cua.2; uc011wso.1; uc011wsr.1; uc029qtk.1	Coding
TC0100001258.mm.1	7.94	7.88	0.04	0.06	1.04	0.277144	0.99999	Tmem9	transmembrane protein 9	chr1	136008219 - 136035030	+	NM_001160145; NM_001160146; NM_025439; ENSMUST00000063719; ENSMUST00000117950; ENSMUST00000118832; ENSMUST00000140545; ENSMUST00000165125; BC016524; OTTMUST00000073582; OTTMUST00000073583; OTTMUST00000073584; OTTMUST00000073585; uc007cue.2; uc011wsv.1; uc011wsw.1; uc011wsx.1	Complex
TC0100001259.mm.1	7.62	7.6	0.14	0.14	1.01	0.235963	0.99999	Ascl5	achaete-scute complex homolog 5 (Drosophila)	chr1	136040723 - 136051370	+	NM_001270609; ENSMUST00000180436; OTTMUST00000112803	Complex
TC0100001260.mm.1	6.24	6.15	0.11	0.18	1.06	0.721977	0.99999	Cacna1s	calcium channel, voltage-dependent, L type, alpha 1S subunit	chr1	136052750 - 136119822	+	NM_001081023; NM_014193; ENSMUST00000112064; ENSMUST00000112068; ENSMUST00000159106; ENSMUST00000160641; ENSMUST00000161700; ENSMUST00000161865; OTTMUST00000085065; OTTMUST00000085066; OTTMUST00000085067; OTTMUST00000085068; OTTMUST00000085069; uc007cuf.1; uc007cug.1	Complex
TC0100001261.mm.1	4.61	4.38	0.3	0.32	1.18	0.782639	0.99999			chr1	136057181 - 136059433	+		NonCoding
TC0100001262.mm.1	7.62	7.66	0.34	0.18	-1.03	0.7648	0.99999	Kif21b	kinesin family member 21B	chr1	136131389 - 136178014	+	NM_001039472; ENSMUST00000075164; ENSMUST00000122892; ENSMUST00000127624; ENSMUST00000130864; ENSMUST00000165333; ENSMUST00000171381; OTTMUST00000066456; OTTMUST00000066457; OTTMUST00000066458; OTTMUST00000066459; OTTMUST00000094308; OTTMUST00000094309; uc007cul.1; uc007cum.1	Complex
TC0100001263.mm.1	5.36	5.26	0.2	0.21	1.07	0.52126	0.99999			chr1	136140314 - 136144588	+		NonCoding
TC0100001264.mm.1	5.07	5	0.09	0.16	1.05	0.570549	0.99999	Gm26568	predicted gene, 26568	chr1	136216074 - 136225071	+	ENSMUST00000180496	NonCoding
TC0100001265.mm.1	4.76	4.75	0.08	0.13	1.01	0.145677	0.99999			chr1	136247662 - 136250481	+		NonCoding
TC0100001266.mm.1	6.13	6.09	0.09	0.09	1.03	0.426075	0.99999	Gm26781	predicted gene, 26781	chr1	136259407 - 136274406	+	ENSMUST00000181385	NonCoding
TC0100001267.mm.1	5.01	5	0.31	0.32	1.01	0.661877	0.99999			chr1	136375846 - 136401316	+		NonCoding
TC0100001268.mm.1	7.4	7.41	0.11	0.03	-1.01	0.760384	0.99999	Ddx59	DEAD (Asp-Glu-Ala-Asp) box polypeptide 59; DEAD box polypeptide 59	chr1	136415271 - 136440220	+	NM_026500; ENSMUST00000027655; ENSMUST00000122959; ENSMUST00000129218; ENSMUST00000149783; BC023840; OTTMUST00000051238; OTTMUST00000051239; OTTMUST00000051240; OTTMUST00000051241; uc007cut.1; uc007cuu.2	Complex
TC0100001269.mm.1	5.38	5.52	0.25	0.21	-1.1	0.958967	0.99999			chr1	136422586 - 136424672	+		NonCoding
TC0100001270.mm.1	4.39	4.44	0.08	0.22	-1.03	0.762141	0.99999			chr1	136453613 - 136456453	+		NonCoding
TC0100001271.mm.1	5.21	5.13	0.14	0.22	1.06	0.675741	0.99999	Kif14	kinesin family member 14	chr1	136467848 - 136531511	+	NM_001081258; NM_001287179; ENSMUST00000047817; BC158132; uc007cuv.1	Coding
TC0100001272.mm.1	5	4.92	0.25	0.25	1.06	0.651109	0.99999			chr1	136566662 - 136624809	+		NonCoding
TC0100001273.mm.1	3.86	3.76	0.16	0.15	1.07	0.184308	0.99999			chr1	136581844 - 136585177	+		NonCoding
TC0100001274.mm.1	7.52	7.53	0.11	0.09	-1	0.651517	0.99999	Zfp281	zinc finger protein 281	chr1	136624901 - 136630391	+	NM_001160251; NM_177643; ENSMUST00000047734; ENSMUST00000112046; BC003243; BC062153; OTTMUST00000052461; OTTMUST00000052462; uc007cuw.2; uc007cux.2	Coding
TC0100001275.mm.1	6.52	6.38	0.13	0.19	1.11	0.576759	0.99999	Gm19705	predicted gene, 19705; novel transcript	chr1	136669674 - 136690805	+	NR_045324; NR_045325; ENSMUST00000180495; ENSMUST00000180962; ENSMUST00000181491; ENSMUST00000181524; OTTMUST00000112773; OTTMUST00000112774; OTTMUST00000112775; OTTMUST00000112776; uc029qtl.1; uc029qtm.1	NonCoding
TC0100001276.mm.1	6.57	6.73	0.21	0.06	-1.12	0.336399	0.99999	Gm16880	predicted gene, 16880; novel transcript	chr1	136696211 - 136726142	+	NR_037986; ENSMUST00000181274; OTTMUST00000112777; uc007cuy.1	NonCoding
TC0100001277.mm.1	6.92	6.87	0.23	0.22	1.03	0.649843	0.99999	Gm24086	predicted gene, 24086	chr1	136697374 - 136697471	+	ENSMUST00000175171	NonCoding
TC0100001278.mm.1	3.86	3.91	0.22	0.27	-1.04	0.320548	0.99999			chr1	137252142 - 137254057	+		NonCoding
TC0100001279.mm.1	2.84	2.75	0.19	0.28	1.06	0.855536	0.99999	Gm22727	predicted gene, 22727	chr1	137734318 - 137734433	+	ENSMUST00000158090	NonCoding
TC0100001280.mm.1	4.48	4.51	0.38	0.31	-1.02	0.717816	0.99999			chr1	137787679 - 137799542	+		NonCoding
TC0100001281.mm.1	4.75	4.53	0.13	0.25	1.16	0.306231	0.99999			chr1	137811849 - 137812131	+		NonCoding
TC0100001282.mm.1	5.9	6.11	0.13	0.14	-1.15	0.056475	0.99999	Gm4258; Gm26930	predicted gene 4258; predicted gene, 26930; novel transcript	chr1	137898589 - 138011358	+	ENSMUST00000182127; ENSMUST00000182653; OTTMUST00000113282; OTTMUST00000113289	NonCoding
TC0100001283.mm.1	6.74	6.92	0.23	0.26	-1.14	0.222227	0.99999			chr1	137909291 - 137912921	+		NonCoding
TC0100001284.mm.1	6.68	6.86	0.24	0.27	-1.13	0.188161	0.99999			chr1	137924388 - 137926379	+		NonCoding
TC0100001285.mm.1	4.88	5.14	0.15	0.36	-1.2	0.086178	0.99999	A130050O07Rik	RIKEN cDNA A130050O07 gene	chr1	137927251 - 137930273	+	XR_106099; ENSMUST00000054333	Complex
TC0100001286.mm.1	6.68	6.9	0.13	0.27	-1.17	0.122318	0.99999			chr1	137949422 - 137954643	+		NonCoding
TC0100001287.mm.1	7	7.31	0.31	0.29	-1.24	0.165565	0.99999			chr1	137957825 - 137960627	+		NonCoding
TC0100001288.mm.1	6.46	6.69	0.2	0.12	-1.17	0.1886	0.99999	Mir181a-1; Mir181b-1; A430106G13Rik	microRNA 181a-1; microRNA 181b-1; RIKEN cDNA A430106G13 gene; novel transcript	chr1	137966455 - 137969918	+	NR_029795; NR_029820; ENSMUST00000083524; ENSMUST00000083631; ENSMUST00000182158; OTTMUST00000113293; uc007cve.2	NonCoding
TC0100001289.mm.1	5.49	5.6	0.29	0.08	-1.08	0.548668	0.99999			chr1	137971174 - 137972315	+		NonCoding
TC0100001290.mm.1	3.88	3.63	0.18	0.42	1.19	0.813617	0.99999			chr1	138250404 - 138259775	+		NonCoding
TC0100001291.mm.1	4.43	4.39	0.21	0.33	1.02	0.859253	0.99999			chr1	138261648 - 138262061	+		NonCoding
TC0100001292.mm.1	5.32	5.17	0.12	0.12	1.11	0.360514	0.99999	Atp6v1g3	ATPase, H+ transporting, lysosomal V1 subunit G3	chr1	138273738 - 138289462	+	NM_177397; ENSMUST00000027643; BC107267; OTTMUST00000066462; uc007cvm.1	Coding
TC0100001293.mm.1	5.61	5.53	0.11	0.26	1.06	0.949746	0.99999			chr1	138376149 - 138381226	+		NonCoding
TC0100001294.mm.1	7.55	7.59	0.05	0.04	-1.02	0.529665	0.99999	Dennd1b	DENN/MADD domain containing 1B	chr1	138963436 - 139178960	+	NM_001166501; NM_181347; ENSMUST00000070283; ENSMUST00000094505; ENSMUST00000133941; ENSMUST00000137127; ENSMUST00000138872; ENSMUST00000145931; ENSMUST00000146369; ENSMUST00000168527; BC141388; BC141389; OTTMUST00000083856; OTTMUST00000083857; OTTMUST00000083858; OTTMUST00000083859; OTTMUST00000083860; OTTMUST00000083867; OTTMUST00000085752; uc007cvy.2; uc007cvz.2; uc007cwb.2; uc011wtc.1	Complex
TC0100001295.mm.1	5.76	5.66	0.24	0.22	1.07	0.907112	0.99999			chr1	138968510 - 138971851	+		NonCoding
TC0100001296.mm.1	4.29	4.01	0.15	0.29	1.22	0.439758	0.99999	4930596I21Rik	RIKEN cDNA 4930596I21 gene; putative novel transcript	chr1	138977657 - 138979246	+	NR_108103; ENSMUST00000152856; OTTMUST00000083870; uc007cwa.1	NonCoding
TC0100001297.mm.1	5.65	5.74	0.15	0.11	-1.06	0.109101	0.99999			chr1	139030185 - 139032982	+		NonCoding
TC0100001298.mm.1	4.06	4.07	0.2	0.06	-1.01	0.963848	0.99999			chr1	139070213 - 139072684	+		NonCoding
TC0100001299.mm.1	5.46	5.54	0.18	0.02	-1.06	0.363554	0.99999			chr1	139155152 - 139157782	+		NonCoding
TC0100001300.mm.1	5.99	5.94	0.17	0.28	1.03	0.998081	0.99999	4933436E23Rik	RIKEN cDNA 4933436E23 gene	chr1	139379452 - 139402852	+	NR_040455; uc029qto.1	NonCoding
TC0100001301.mm.1	7.06	7.06	0.36	0.53	1	0.743779	0.99999			chr1	139408280 - 139413864	+		NonCoding
TC0100001302.mm.1	8.31	8.54	0.21	0.18	-1.17	0.331096	0.99999	Zbtb41	zinc finger and BTB domain containing 41 homolog	chr1	139422383 - 139453007	+	NM_172643; ENSMUST00000039867; BC150859; OTTMUST00000051928; uc007cwg.2; uc011wtd.1	Complex
TC0100001303.mm.1	4.77	4.77	0.19	0.11	1	0.716017	0.99999	Aspm	asp (abnormal spindle)-like, microcephaly associated (Drosophila)	chr1	139454773 - 139494090	+	NM_009791; ENSMUST00000053364; ENSMUST00000097554; ENSMUST00000128413; ENSMUST00000155402; OTTMUST00000046913; OTTMUST00000046914; OTTMUST00000046915; OTTMUST00000046916; uc007cwh.1; uc007cwi.1; uc007cwj.1	Complex
TC0100001304.mm.1	4.76	4.55	0.13	0.17	1.16	0.205754	0.99999	F13b	coagulation factor XIII, beta subunit; coagulation factor XIII beta subunit	chr1	139501707 - 139523756	+	NM_031164; ENSMUST00000027615; ENSMUST00000139080; ENSMUST00000141842; BC030166; OTTMUST00000050890; OTTMUST00000050891; OTTMUST00000050892; uc007cwk.2	Complex
TC0100001305.mm.1	3.18	3.23	0.47	0.72	-1.03	0.532708	0.99999	Gm26271	predicted gene, 26271	chr1	139671604 - 139671707	+	ENSMUST00000158349	NonCoding
TC0100001306.mm.1	3.1	3.25	0.28	0.39	-1.11	0.21095	0.99999	Gm25619	predicted gene, 25619	chr1	139786983 - 139787086	+	ENSMUST00000122621	NonCoding
TC0100001307.mm.1	8.29	8.52	0.39	0.42	-1.17	0.49888	0.99999	Gm26048	predicted gene, 26048	chr1	140003825 - 140003966	+	ENSMUST00000157305	NonCoding
TC0100001308.mm.1	4.1	4.09	0.11	0.08	1.01	0.975625	0.99999	Kcnt2	potassium channel, subfamily T, member 2	chr1	140246216 - 140612063	+	NM_001081027; ENSMUST00000060201; ENSMUST00000119786; ENSMUST00000120709; ENSMUST00000120796; ENSMUST00000145077; ENSMUST00000154966; OTTMUST00000074033; OTTMUST00000074182; OTTMUST00000074238; OTTMUST00000074239; OTTMUST00000074240; OTTMUST00000074307; uc007cww.1; uc011wth.1	Complex
TC0100001309.mm.1	4.31	3.99	0.33	0.33	1.25	0.414823	0.99999			chr1	140266487 - 140269852	+		NonCoding
TC0100001311.mm.1	7.89	7.84	0.24	0.3	1.04	0.972899	0.99999	Gm25457	predicted gene, 25457	chr1	141298100 - 141298206	+	ENSMUST00000179509	NonCoding
TC0100001312.mm.1	3.79	4.09	0.36	0.29	-1.23	0.423716	0.99999	Gm22016	predicted gene, 22016	chr1	141314355 - 141314468	+	ENSMUST00000158793	NonCoding
TC0100001313.mm.1	5.09	5.01	0.15	0.19	1.06	0.416293	0.99999	B3galt2	UDP-Gal:betaGlcNAc beta 1,3-galactosyltransferase, polypeptide 2	chr1	143640664 - 143654612	+	NM_020025; ENSMUST00000038252; BC046322; OTTMUST00000076604; uc007cwy.2	Complex
TC0100001314.mm.1	3.59	3.89	0.15	0.19	-1.23	0.030415	0.99999			chr1	143663828 - 143666854	+		NonCoding
TC0100001315.mm.1	10.96	10.94	0.1	0.12	1.01	0.850725	0.99999	Gm6397	predicted gene 6397; heterogeneous nuclear ribonucleoprotein A3 (Hnrpa3) pseudogene	chr1	143683230 - 143684298	+	ENSMUST00000161973; OTTMUST00000076603	Pseudogene
TC0100001316.mm.1	7.62	7.56	0.09	0.03	1.04	0.974935	0.99999	Glrx2	glutaredoxin 2 (thioltransferase)	chr1	143739029 - 143749678	+	NM_001038592; NM_001038593; NM_001038594; NM_023505; ENSMUST00000050491; ENSMUST00000111957; ENSMUST00000126514; ENSMUST00000129653; ENSMUST00000145571; ENSMUST00000145969; ENSMUST00000148600; ENSMUST00000149103; ENSMUST00000152435; BC132031; OTTMUST00000049271; OTTMUST00000049272; OTTMUST00000049273; OTTMUST00000049274; OTTMUST00000049275; OTTMUST00000049276; OTTMUST00000049277; OTTMUST000000492…	Complex
TC0100001317.mm.1	8.56	8.45	0.14	0.17	1.08	0.557371	0.99999	Uchl5	ubiquitin carboxyl-terminal esterase L5	chr1	143777278 - 143807466	+	NM_001159866; NM_019562; ENSMUST00000018333; BC006891; uc007cxe.2; uc007cxf.2	Coding
TC0100001318.mm.1	4.97	4.97	0.04	0.14	1	0.197579	0.99999	Gm25663	predicted gene, 25663	chr1	143778110 - 143781304	+	ENSMUST00000157698	NonCoding
TC0100001319.mm.1	4.86	5.01	0.48	0.72	-1.11	0.460561	0.99999			chr1	144000728 - 144016831	+		NonCoding
TC0100001320.mm.1	4.52	4.47	0.15	0.07	1.03	0.846563	0.99999			chr1	144089731 - 144091170	+		NonCoding
TC0100001321.mm.1	9.2	9.17	0.69	0.73	1.02	0.8777	0.99999			chr1	144254164 - 144254204	+		NonCoding
TC0100001322.mm.1	2.75	2.72	0.2	0.24	1.02	0.640498	0.99999			chr1	144274007 - 144335751	+		NonCoding
TC0100001323.mm.1	6.84	6.82	0.39	0.44	1.01	0.924304	0.99999			chr1	144950028 - 144951656	+		NonCoding
TC0100001324.mm.1	6.57	6.48	0.17	0.19	1.06	0.49497	0.99999	Gm5262	predicted gene 5262; Glyceraldehyde-3-phosphate dehydrogenase (Gaph) pseudogene	chr1	145183894 - 145184889	+	ENSMUST00000180655; OTTMUST00000112440	Pseudogene
TC0100001325.mm.1	9.93	9.84	0.67	0.73	1.06	0.958701	0.99999			chr1	145528951 - 145528978	+		NonCoding
TC0100001326.mm.1	9.93	9.84	0.67	0.73	1.06	0.958701	0.99999			chr1	145531624 - 145531651	+		NonCoding
TC0100001327.mm.1	9.93	9.84	0.67	0.73	1.06	0.958701	0.99999			chr1	145534297 - 145534324	+		NonCoding
TC0100001328.mm.1	3.32	3.41	0.24	0.52	-1.06	0.648051	0.99999			chr1	146041768 - 146043169	+		NonCoding
TC0100001329.mm.1	5.77	5.76	0.21	0.18	1.01	0.617785	0.99999	Gm5263	predicted gene 5263	chr1	146420434 - 146420874	+	ENSMUST00000163646	Coding
TC0100001330.mm.1	4.53	4.45	0.12	0.27	1.06	0.89916	0.99999	Brinp3; Fam5c	bone morphogenetic protein/retinoic acid inducible neural specific 3; family with sequence similarity 5, member C	chr1	146494760 - 146902472	+	NM_001145807; NM_153539; ENSMUST00000074622; ENSMUST00000125331; ENSMUST00000128345; ENSMUST00000132847; ENSMUST00000166814; BC030498; BC099956; OTTMUST00000058815; OTTMUST00000058816; OTTMUST00000058817; OTTMUST00000058818; uc007cxo.2; uc007cxp.2; uc007cxq.2; uc007cxr.1	Complex
TC0100001331.mm.1	4.45	4.24	0.29	0.6	1.15	0.82378	0.99999			chr1	146620117 - 146620811	+		NonCoding
TC0100001332.mm.1	7.44	7.53	0.1	0.15	-1.06	0.486819	0.99999	Gm15583	predicted gene 15583; zinc finger, BED domain containing 4 (Zbed4) pseudogene	chr1	146725581 - 146729490	+	XM_001480180; ENSMUST00000116191; OTTMUST00000058819	Pseudogene
TC0100001333.mm.1	3.22	3.11	0.36	0.2	1.08	0.516662	0.99999			chr1	146804601 - 146807340	+		NonCoding
TC0100001334.mm.1	3.97	3.79	0.25	0.28	1.13	0.685456	0.99999			chr1	147089037 - 147090935	+		NonCoding
TC0100001335.mm.1	2.87	2.77	0.1	0.17	1.07	0.712448	0.99999			chr1	147515726 - 147520264	+		NonCoding
TC0100001336.mm.1	3.99	4.08	0.24	0.24	-1.06	0.717385	0.99999	n-R5s219	nuclear encoded rRNA 5S 219	chr1	149841530 - 149841661	+	ENSMUST00000104328	NonCoding
TC0100001337.mm.1	7.41	6.67	0.31	0.32	1.66	0.114689	0.99999			chr1	150069020 - 150071019	+		NonCoding
TC0100001338.mm.1	8.93	8.95	0.35	0.42	-1.02	0.723018	0.99999	Ptgs2	prostaglandin-endoperoxide synthase 2	chr1	150100124 - 150108017	+	NM_011198; ENSMUST00000035065; BC052900; uc007cxv.1	Coding
TC0100001339.mm.1	4.35	4.26	0.24	0.14	1.07	0.323223	0.99999	Pdc	phosducin	chr1	150319417 - 150333906	+	NM_001159730; NM_024458; ENSMUST00000165062; BC012507; BC021920; uc007cxw.1; uc007cxx.2; uc011wtl.1	Coding
TC0100001340.mm.1	3.16	3.25	0.16	0.12	-1.06	0.397259	0.99999			chr1	150324538 - 150326687	+		NonCoding
TC0100001341.mm.1	9.39	9.48	0.14	0.21	-1.06	0.646589	0.99999	Tpr	translocated promoter region, nuclear basket protein; translocated promoter region	chr1	150392838 - 150449935	+	NM_133780; ENSMUST00000119161; ENSMUST00000124484; ENSMUST00000124973; ENSMUST00000128417; ENSMUST00000130779; ENSMUST00000131701; ENSMUST00000132257; ENSMUST00000132522; ENSMUST00000138718; ENSMUST00000141827; ENSMUST00000147769; ENSMUST00000150752; ENSMUST00000151563; ENSMUST00000152967; BC141406; OTTMUST00000073088; OTTMUST00000073201; OTTMUST00000073202; OTTMUST00000073203; OTTMUST00000073204…	Complex
TC0100001342.mm.1	8.04	8.28	0.26	0.42	-1.18	0.318777	0.99999			chr1	150453960 - 150456397	+		NonCoding
TC0100001343.mm.1	3.7	3.56	0.2	0.31	1.11	0.836987	0.99999			chr1	150471562 - 150473797	+		NonCoding
TC0100001344.mm.1	4.62	4.62	0.12	0.35	-1	0.751748	0.99999			chr1	150474283 - 150476616	+		NonCoding
TC0100001345.mm.1	5.58	5.57	0.12	0.34	1.01	0.708409	0.99999	Gm20631	predicted gene 20631; novel transcript	chr1	150625265 - 150783499	+	ENSMUST00000177239; ENSMUST00000177268; OTTMUST00000103347; OTTMUST00000103348	NonCoding
TC0100001346.mm.1	5.95	5.88	0.16	0.2	1.05	0.379214	0.99999			chr1	151001042 - 151005285	+		NonCoding
TC0100001347.mm.1	5.72	5.9	0.29	0.22	-1.13	0.685921	0.99999	Gm8941	predicted gene 8941; Glyceraldehyde-3-phosphate dehydrogenase (Gapdh) pseudogene	chr1	151136507 - 151137780	+	ENSMUST00000181451; OTTMUST00000112441	Pseudogene
TC0100001348.mm.1	4.38	4.3	0.15	0.21	1.06	0.86735	0.99999	C730036E19Rik	RIKEN cDNA C730036E19 gene	chr1	151138034 - 151144095	+	NR_038011; uc029qtz.1	NonCoding
TC0100001349.mm.1	6.56	6.61	0.41	0.4	-1.04	0.712964	0.99999	3110040M04Rik	RIKEN cDNA 3110040M04 gene	chr1	151204121 - 151205794	+	XM_993996	Coding
TC0100001350.mm.1	6.5	6.51	0.42	0.36	-1.01	0.749123	0.99999			chr1	151210128 - 151211801	+		NonCoding
TC0100001351.mm.1	9.88	9.9	0.19	0.02	-1.02	0.729577	0.99999	Ivns1abp	influenza virus NS1A binding protein	chr1	151344498 - 151364445	+	NM_001039511; NM_001039512; NM_054102; ENSMUST00000023918; ENSMUST00000097543; ENSMUST00000111887; BC004092; uc007cym.1; uc007cyn.1; uc007cyo.1; uc007cyp.1	Complex
TC0100001352.mm.1	6.5	6.52	0.1	0.05	-1.01	0.986618	0.99999			chr1	151367919 - 151369183	+		NonCoding
TC0100001353.mm.1	8.37	8.51	0.11	0.19	-1.1	0.503501	0.99999	Trmt1l	tRNA methyltransferase 1 like	chr1	151428648 - 151458183	+	NM_026876; ENSMUST00000065625; BC110425; BC132299; uc007cyr.1; uc007cyt.1; uc007cyu.1; uc007cyv.2; uc007cyw.2; uc029qua.1	Coding
TC0100001354.mm.1	6.77	6.74	0.08	0.19	1.02	0.990942	0.99999	Mir7682	microRNA mir-7682	chr1	151442393 - 151442450	+	NR_106150	NonCoding
TC0100001355.mm.1	7.03	7.05	0.35	0.07	-1.01	0.962692	0.99999			chr1	151445305 - 151447741	+		NonCoding
TC0100001356.mm.1	8.94	9.02	0.1	0.17	-1.05	0.971317	0.99999	Fam129a	family with sequence similarity 129, member A	chr1	151571186 - 151721939	+	NM_022018; ENSMUST00000086267; ENSMUST00000097541; ENSMUST00000111875; ENSMUST00000134499; ENSMUST00000148810; BC058234; BC137843; OTTMUST00000050970; OTTMUST00000050971; OTTMUST00000050972; OTTMUST00000050973; OTTMUST00000050974; uc007cyz.2; uc007cza.2; uc011wtn.1; uc011wto.1	Complex
TC0100001357.mm.1	4.83	4.82	0.08	0.27	1.01	0.645978	0.99999			chr1	151737234 - 151742482	+		NonCoding
TC0100001358.mm.1	9.1	9.33	0.17	0.23	-1.17	0.395513	0.99999	Edem3	ER degradation enhancer, mannosidase alpha-like 3	chr1	151755374 - 151822328	+	NM_001039644; ENSMUST00000059498; BC138658; BC145357; BC145358; uc007czb.1; uc007czc.2; uc011wtp.1; uc011wtq.1	Complex
TC0100001359.mm.1	6.34	6.5	0.19	0.18	-1.12	0.553146	0.99999			chr1	151762025 - 151762909	+		NonCoding
TC0100001360.mm.1	5.7	5.65	0.13	0.11	1.04	0.981887	0.99999			chr1	151767179 - 151768925	+		NonCoding
TC0100001361.mm.1	5.62	5.45	0.2	0.29	1.12	0.687958	0.99999			chr1	151960711 - 151963190	+		NonCoding
TC0100001362.mm.1	5.45	5.24	0.45	0.55	1.16	0.844537	0.99999			chr1	152166431 - 152171426	+		NonCoding
TC0100001363.mm.1	4.25	4.19	0.24	0.12	1.04	0.719905	0.99999			chr1	152176594 - 152213203	+		NonCoding
TC0100001364.mm.1	4.23	4.16	0.29	0.71	1.05	0.571191	0.99999			chr1	152220471 - 152222707	+		NonCoding
TC0100001365.mm.1	8.05	8.28	0.12	0.14	-1.17	0.099514	0.99999	Colgalt2	collagen beta(1-O)galactosyltransferase 2; glycosyltransferase 25 domain containing 2	chr1	152399830 - 152510695	+	NM_177756; ENSMUST00000044311; ENSMUST00000127586; BC068118; OTTMUST00000059795; OTTMUST00000059796; uc007czg.2; uc011wtr.1	Complex
TC0100001366.mm.1	4.64	4.66	0.29	0.46	-1.02	0.498787	0.99999			chr1	152682902 - 152684772	+		NonCoding
TC0100001367.mm.1	4.25	4.16	0.17	0.14	1.06	0.313042	0.99999	Apobec4	apolipoprotein B mRNA editing enzyme, catalytic polypeptide-like 4 (putative)	chr1	152750551 - 152757544	+	NM_001081197; ENSMUST00000068875; OTTMUST00000047134; uc007czi.1	Coding
TC0100001368.mm.1	2.69	2.72	0.07	0.05	-1.02	0.396418	0.99999			chr1	152763789 - 152764198	+		NonCoding
TC0100001369.mm.1	9.86	9.83	0.06	0.17	1.03	0.143552	0.99999	Arpc5	actin related protein 2/3 complex, subunit 5	chr1	152766542 - 152775597	+	NM_026369; ENSMUST00000077755; ENSMUST00000097536; ENSMUST00000143008; BC060143; OTTMUST00000052610; OTTMUST00000052611; OTTMUST00000052612; uc007czj.2; uc007czk.2	Complex
TC0100001370.mm.1	8.49	8.26	0.33	0.2	1.17	0.223684	0.99999	Ncf2	neutrophil cytosolic factor 2	chr1	152807257 - 152836990	+	NM_010877; ENSMUST00000027754; BC003730; uc007czm.1	Complex
TC0100001371.mm.1	5.4	5.23	0.09	0.25	1.13	0.797076	0.99999			chr1	152903458 - 152905229	+		NonCoding
TC0100001372.mm.1	4.04	3.74	0.22	0.29	1.24	0.39303	0.99999			chr1	152936604 - 152937041	+		NonCoding
TC0100001373.mm.1	8.24	8.51	0.14	0.14	-1.21	0.048251	0.99999	Nmnat2	nicotinamide nucleotide adenylyltransferase 2	chr1	152955101 - 153119261	+	NM_175460; ENSMUST00000043313; BC089007; uc007czq.1; uc011wts.1	Complex
TC0100001374.mm.1	9.99	10.05	0.28	0.37	-1.04	0.63742	0.99999			chr1	153035615 - 153450508	+		NonCoding
TC0100001375.mm.1	7.74	7.77	0.12	0.15	-1.02	0.663813	0.99999	Gm8818	predicted pseudogene 8818; Novel protein (may be involved in apoptosis regulation (By similarity)) (4930453N24Rik) pseudogene	chr1	153305432 - 153306478	+	ENSMUST00000110797; OTTMUST00000076763	Pseudogene
TC0100001377.mm.1	5.08	4.97	0.12	0.17	1.08	0.621775	0.99999	Shcbp1l	Shc SH2-domain binding protein 1-like; novel protein (1700012A16Rik)	chr1	153425162 - 153452574	+	NM_001033162; ENSMUST00000042373; ENSMUST00000136614; ENSMUST00000137861; BC113157; OTTMUST00000055224; OTTMUST00000055225; OTTMUST00000055226; uc007czx.1	Complex
TC0100001378.mm.1	3.81	3.76	0.21	0.16	1.03	0.435401	0.99999	Gm25588	predicted gene, 25588	chr1	153440079 - 153440218	+	ENSMUST00000082501	NonCoding
TC0100001379.mm.1	6.7	6.46	0.14	0.27	1.18	0.481139	0.99999	Rgs8	regulator of G-protein signaling 8	chr1	153653025 - 153697667	+	NM_026380; ENSMUST00000041776; ENSMUST00000111810; ENSMUST00000111812; ENSMUST00000111814; ENSMUST00000111815; ENSMUST00000124500; ENSMUST00000147482; ENSMUST00000147700; ENSMUST00000147794; ENSMUST00000152114; BC065056; BC094577; OTTMUST00000051304; OTTMUST00000051305; OTTMUST00000051306; OTTMUST00000051307; OTTMUST00000051308; OTTMUST00000051309; OTTMUST00000051310; OTTMUST00000051311; OTTMUST0…	Complex
TC0100001380.mm.1	4.11	4.04	0.16	0.37	1.05	0.929974	0.99999			chr1	153714654 - 153716569	+		NonCoding
TC0100001381.mm.1	6.59	6.43	0.15	0.1	1.12	0.072901	0.99999	Rgs16	regulator of G-protein signaling 16	chr1	153740349 - 153745468	+	NM_011267; ENSMUST00000027748; BC010980; BC049968; BC055459; OTTMUST00000049392; uc007dae.2	Coding
TC0100001382.mm.1	8.05	8.08	0.23	0.19	-1.02	0.629761	0.99999	Rnasel	ribonuclease L (2, 5-oligoisoadenylate synthetase-dependent); ribonuclease L (2', 5'-oligoisoadenylate synthetase-dependent)	chr1	153749426 - 153764221	+	NM_011882; ENSMUST00000086209; ENSMUST00000182016; ENSMUST00000182131; ENSMUST00000182538; ENSMUST00000182722; ENSMUST00000183138; ENSMUST00000183241; BC138013; OTTMUST00000114392; OTTMUST00000114394; OTTMUST00000114395; OTTMUST00000114396; OTTMUST00000114397; OTTMUST00000114398; uc007daf.1; uc007dag.2; uc007dah.1; uc007daj.2; uc011wtu.1	Complex
TC0100001383.mm.1	4.94	4.93	0.19	0.21	1.01	0.562707	0.99999			chr1	153765743 - 153768669	+		NonCoding
TC0100001384.mm.1	3.97	4	0.18	0.4	-1.02	0.999664	0.99999			chr1	153844217 - 153845084	+		NonCoding
TC0100001385.mm.1	4.41	4.53	0.23	0.18	-1.09	0.490784	0.99999	Gm5531	predicted gene 5531	chr1	153874345 - 153876871	+	NM_001008426; ENSMUST00000055314; uc007dao.1	Coding
TC0100001386.mm.1	5.58	5.55	0.27	0.23	1.02	0.651427	0.99999	Teddm1	transmembrane epididymal protein 1	chr1	153891646 - 153893060	+	NM_178244; ENSMUST00000050660; BC141344; BC141345; uc007dap.2	Coding
TC0100001387.mm.1	11.04	10.78	0.11	0.31	1.2	0.084437	0.99999	Glul; Mir8114; mmu-mir-8114	glutamate-ammonia ligase (glutamine synthetase); microRNA mir-8114; mmu-mir-8114; glutamate-ammonia ligase	chr1	153899926 - 153909723	+	NM_008131; NR_106194; ENSMUST00000086199; ENSMUST00000139476; ENSMUST00000140685; ENSMUST00000153134; ENSMUST00000154576; ENSMUST00000183582; BC015086; OTTMUST00000039662; OTTMUST00000039663; OTTMUST00000039664; OTTMUST00000039665; OTTMUST00000050906; uc007daq.1	Complex
TC0100001388.mm.1	11.04	10.98	0.06	0.08	1.04	0.377103	0.99999	A930039A15Rik	RIKEN cDNA A930039A15 gene	chr1	153905301 - 153916910	+	ENSMUST00000105679	Coding
TC0100001389.mm.1	5.77	5.68	0.2	0.35	1.07	0.79546	0.99999			chr1	154010090 - 154025085	+		NonCoding
TC0100001390.mm.1	5.06	4.98	0.24	0.22	1.06	0.661274	0.99999			chr1	154030525 - 154033809	+		NonCoding
TC0100001391.mm.1	5.4	5.38	0.29	0.45	1.02	0.763876	0.99999			chr1	154111379 - 154113060	+		NonCoding
TC0100001392.mm.1	6.41	6.39	0.19	0.31	1.01	0.789992	0.99999	Zfp648	zinc finger protein 648	chr1	154201187 - 154205674	+	NM_001204908; ENSMUST00000086195; uc029qug.1	Coding
TC0100001393.mm.1	6.16	5.92	0.27	0.44	1.18	0.645868	0.99999	4930532M18Rik	RIKEN cDNA 4930532M18 gene	chr1	154255689 - 154270416	+	NR_108050; uc007dau.1	NonCoding
TC0100001394.mm.1	4.65	4.66	0.4	0.58	-1.01	0.524737	0.99999			chr1	154775293 - 154775999	+		NonCoding
TC0100001395.mm.1	5.83	5.69	0.16	0.23	1.1	0.497557	0.99999			chr1	154788883 - 154791358	+		NonCoding
TC0100001396.mm.1	5.87	5.72	0.15	0.17	1.11	0.97296	0.99999			chr1	155098844 - 155104285	+		NonCoding
TC0100001397.mm.1	9.12	9.22	0.12	0.21	-1.07	0.890174	0.99999	Stx6	syntaxin 6	chr1	155158703 - 155208256	+	NM_021433; ENSMUST00000027743; BC029205; uc007dbb.1; uc007dbc.1; uc007dbd.1	Complex
TC0100001398.mm.1	5.79	5.76	0.15	0.11	1.03	0.187219	0.99999			chr1	155233205 - 155234435	+		NonCoding
TC0100001399.mm.1	7.16	6.95	0.24	0.33	1.16	0.487452	0.99999			chr1	155248946 - 155256202	+		NonCoding
TC0100001400.mm.1	13.27	13.24	0.17	0.23	1.02	0.749516	0.99999	Gm22569	predicted gene, 22569	chr1	155315966 - 155316089	+	ENSMUST00000175545	NonCoding
TC0100001401.mm.1	4.83	4.86	0.25	0.26	-1.02	0.609582	0.99999			chr1	155456637 - 155457778	+		NonCoding
TC0100001402.mm.1	7.81	7.82	0.11	0.07	-1.01	0.722621	0.99999	Acbd6	acyl-Coenzyme A binding domain containing 6	chr1	155558120 - 155687233	+	NM_001145781; NM_026683; NM_028250; ENSMUST00000035560; ENSMUST00000080138; ENSMUST00000097529; ENSMUST00000159339; BC115580; OTTMUST00000088454; OTTMUST00000088455; OTTMUST00000088456; OTTMUST00000088457; uc007dbk.2; uc007dbl.2; uc011wtw.1	Complex
TC0100001403.mm.1	5.8	6.1	0.3	0.09	-1.23	0.113663	0.99999			chr1	155687825 - 155691330	+		NonCoding
TC0100001404.mm.1	6.08	6.08	0.28	0.19	-1	0.985598	0.99999			chr1	155774733 - 155778810	+		NonCoding
TC0100001405.mm.1	8.79	8.81	0.46	0.41	-1.01	0.739767	0.99999	Gm23744	predicted gene, 23744	chr1	155954574 - 155954722	+	ENSMUST00000104231	NonCoding
TC0100001406.mm.1	6.92	6.82	0.17	0.25	1.07	0.918392	0.99999			chr1	155971506 - 155986113	+		NonCoding
TC0100001407.mm.1	6.93	6.73	0.14	0.27	1.15	0.542012	0.99999			chr1	155973318 - 155974506	+		NonCoding
TC0100001408.mm.1	11.17	11.13	0.12	0.21	1.02	0.919038	0.99999			chr1	155977834 - 155978240	+		NonCoding
TC0100001409.mm.1	8.01	8.01	0.07	0.13	1	0.792591	0.99999	Tor1aip2	torsin A interacting protein 2	chr1	156035403 - 156068861	+	NM_001160180; NM_001160181; NM_001160182; NM_022329; NM_172843; ENSMUST00000060404; ENSMUST00000065648; ENSMUST00000097526; ENSMUST00000111754; ENSMUST00000111757; ENSMUST00000125371; ENSMUST00000128941; ENSMUST00000131359; ENSMUST00000133152; BC064017; BC066790; BC092059; OTTMUST00000052163; OTTMUST00000052164; OTTMUST00000052165; OTTMUST00000052167; OTTMUST00000052177; OTTMUST00000052178; OTTMU…	Complex
TC0100001410.mm.1	5.2	5.11	0.16	0.36	1.06	0.630658	0.99999			chr1	156076624 - 156077475	+		NonCoding
TC0100001411.mm.1	3.24	3.15	0.2	0.25	1.06	0.854048	0.99999			chr1	156303489 - 156304959	+		NonCoding
TC0100001412.mm.1	6.86	6.93	0.11	0.04	-1.05	0.183223	0.99999	Nphs2	nephrosis 2, podocin	chr1	156310727 - 156328035	+	NM_130456; ENSMUST00000027896; BC067401; uc007dch.1	Coding
TC0100001413.mm.1	3.52	3.4	0.26	0.23	1.09	0.345082	0.99999			chr1	156364849 - 156365831	+		NonCoding
TC0100001414.mm.1	11.18	11.31	0.18	0.04	-1.09	0.303092	0.99999	Rpl35	ribosomal protein L35	chr1	156366040 - 156366484	+	ENSMUST00000102782	Coding
TC0100001415.mm.1	5.98	6.02	0.29	0.33	-1.02	0.676561	0.99999			chr1	156406991 - 156409024	+		NonCoding
TC0100001416.mm.1	4.51	4.69	0.14	0.11	-1.14	0.090864	0.99999			chr1	156455290 - 156457852	+		NonCoding
TC0100001417.mm.1	5.11	5.25	0.13	0.21	-1.1	0.199052	0.99999			chr1	156500527 - 156501501	+		NonCoding
TC0100001418.mm.1	10.14	10.28	0.13	0.23	-1.1	0.882321	0.99999	Gm10031	predicted pseudogene 10031	chr1	156524092 - 156526662	+	ENSMUST00000178028	Complex
TC0100001419.mm.1	8.26	8.3	0.18	0.1	-1.03	0.811179	0.99999	Abl2	v-abl Abelson murine leukemia viral oncogene 2 (arg, Abelson-related gene); v-abl Abelson murine leukemia viral oncogene homolog 2 (arg, Abelson-related gene)	chr1	156558786 - 156649619	+	NM_001136104; NM_009595; ENSMUST00000027888; ENSMUST00000166172; ENSMUST00000173929; BC137771; OTTMUST00000095554; OTTMUST00000095555; OTTMUST00000095556; uc007dcl.2; uc011wuf.1; uc011wug.1	Complex
TC0100001420.mm.1	5.6	5.58	0.11	0.15	1.01	0.279109	0.99999			chr1	156583108 - 156588248	+		NonCoding
TC0100001421.mm.1	5.95	6.01	0.11	0.18	-1.04	0.710484	0.99999			chr1	156592841 - 156595881	+		NonCoding
TC0100001422.mm.1	5.35	5.61	0.19	0.22	-1.2	0.168276	0.99999			chr1	156678545 - 156681488	+		NonCoding
TC0100001423.mm.1	5.95	5.69	0.13	0.33	1.2	0.352373	0.99999			chr1	156781790 - 156788119	+		NonCoding
TC0100001424.mm.1	6.2	6.17	0.2	0.2	1.02	0.973979	0.99999	Gm15428	predicted pseudogene 15428; novel pseudogene	chr1	156793512 - 156793844	+	ENSMUST00000121352; OTTMUST00000051343	Complex
TC0100001425.mm.1	5.26	5.3	0.24	0.27	-1.03	0.952549	0.99999	Angptl1	angiopoietin-like 1	chr1	156838562 - 156861079	+	NM_028333; ENSMUST00000027885; ENSMUST00000111720; BC082563; OTTMUST00000054174; OTTMUST00000054175; uc007ddc.1; uc007ddd.2	Coding
TC0100001426.mm.1	6.94	6.89	0.14	0.12	1.04	0.742053	0.99999			chr1	156939838 - 156940194	+		NonCoding
TC0100001427.mm.1	5.32	5.18	0.1	0.13	1.1	0.467875	0.99999			chr1	156992573 - 157018764	+		NonCoding
TC0100001428.mm.1	5.53	5.54	0.11	0.09	-1.01	0.924555	0.99999			chr1	157027489 - 157037086	+		NonCoding
TC0100001429.mm.1	5.29	5.3	0.23	0.1	-1.01	0.772675	0.99999			chr1	157043547 - 157045849	+		NonCoding
TC0100001430.mm.1	7.02	7.03	0.14	0.19	-1.01	0.880983	0.99999			chr1	157127187 - 157128381	+		NonCoding
TC0100001431.mm.1	8.28	8.27	0.08	0.05	1.01	0.838113	0.99999	2810025M15Rik	RIKEN cDNA 2810025M15 gene; novel protein	chr1	157412352 - 157420236	+	NR_027984; ENSMUST00000061537; BC055845; BC055878; OTTMUST00000052498; uc007ddi.1	Complex
TC0100001432.mm.1	5.38	5.15	0.15	0.15	1.17	0.067614	0.99999			chr1	157451314 - 157458392	+		NonCoding
TC0100001433.mm.1	6.62	6.61	0.15	0.09	1.01	0.625561	0.99999	BC026585	cDNA sequence BC026585; novel Alcohol dehydrogenase GroES-like domain containing protein	chr1	157458580 - 157489062	+	NM_001033284; ENSMUST00000046743; ENSMUST00000119891; BC045198; OTTMUST00000055508; OTTMUST00000055509; uc007ddj.1; uc007ddk.1	Coding
TC0100001434.mm.1	6.15	6.07	0.02	0.11	1.06	0.402104	0.99999	Sec16b	SEC16 homolog B (S. cerevisiae)	chr1	157506728 - 157568425	+	NM_001159986; NM_033354; NR_027641; ENSMUST00000027881; ENSMUST00000086130; ENSMUST00000111700; ENSMUST00000146873; ENSMUST00000155665; BC059194; OTTMUST00000054129; OTTMUST00000054130; OTTMUST00000054131; OTTMUST00000054132; OTTMUST00000054133; uc007ddl.2; uc007ddm.2; uc007ddn.2; uc007ddo.1	Complex
TC0100001435.mm.1	4.23	4.14	0.17	0.34	1.07	0.977266	0.99999			chr1	157706791 - 157708129	+		NonCoding
TC0100001436.mm.1	5.05	5	0.17	0.29	1.03	0.424762	0.99999			chr1	157747031 - 157759467	+		NonCoding
TC0100001437.mm.1	5.18	5.12	0.17	0.12	1.04	0.486706	0.99999			chr1	157889875 - 157892994	+		NonCoding
TC0100001438.mm.1	5.93	5.82	0.14	0.25	1.08	0.894088	0.99999	Astn1	astrotactin 1	chr1	158362304 - 158691786	+	NM_001205204; NM_007495; ENSMUST00000046110; ENSMUST00000170718; BC094666; uc007ddr.3; uc007dds.3; uc007ddt.3; uc007ddu.3	Coding
TC0100001439.mm.1	3.03	3.07	0.16	0.24	-1.03	0.9042	0.99999	Mir488	microRNA 488	chr1	158505625 - 158505733	+	NR_030441; ENSMUST00000093595; uc011wuk.1	NonCoding
TC0100001440.mm.1	4.35	4.17	0.23	0.31	1.13	0.705226	0.99999			chr1	158534807 - 158537408	+		NonCoding
TC0100001441.mm.1	4.1	4.05	0.18	0.16	1.03	0.670164	0.99999	4930562F17Rik	RIKEN cDNA 4930562F17 gene	chr1	159134271 - 159166387	+	uc007ddy.1	NonCoding
TC0100001442.mm.1	8.68	8.74	0.08	0.07	-1.04	0.20501	0.99999	Rfwd2	ring finger and WD repeat domain 2	chr1	159232326 - 159347640	+	NM_011931; ENSMUST00000076894; BC082804; BC158002; uc007ddz.1	Complex
TC0100001443.mm.1	6.48	6.56	0.2	0.15	-1.06	0.859634	0.99999			chr1	159235710 - 159238558	+		NonCoding
TC0100001444.mm.1	4.72	4.96	0.16	0.21	-1.18	0.159785	0.99999			chr1	159289059 - 159289807	+		NonCoding
TC0100001445.mm.1	6.47	6.59	0.26	0.08	-1.09	0.525005	0.99999			chr1	159333215 - 159334228	+		NonCoding
TC0100001446.mm.1	5.73	5.92	0.28	0.12	-1.15	0.253691	0.99999	Scarna3a; Mir1843b	small Cajal body-specific RNA 3A; microRNA 1843b	chr1	159340283 - 159340424	+	NR_028518; NR_039543; ENSMUST00000158911; uc011wul.1	NonCoding
TC0100001447.mm.1	5.81	5.66	0.12	0.2	1.11	0.660705	0.99999	Tnr	tenascin R	chr1	159523769 - 159924922	+	NM_022312; ENSMUST00000111669; BC132392; uc007dea.2	Coding
TC0100001448.mm.1	4.83	4.76	0.2	0.31	1.05	0.738941	0.99999			chr1	159595148 - 159597384	+		NonCoding
TC0100001449.mm.1	6.56	6.56	0.32	0.25	1	0.89177	0.99999	Gm10530	predicted gene 10530	chr1	159614749 - 159684875	+	ENSMUST00000097514	Coding
TC0100001450.mm.1	3.59	3.46	0.22	0.32	1.09	0.907987	0.99999			chr1	159930184 - 159931726	+		NonCoding
TC0100001451.mm.1	8.13	8.19	0.22	0.17	-1.04	0.987314	0.99999	4930523C07Rik	RIKEN cDNA 4930523C07 gene; novel protein (4930523C07Rik)	chr1	160044380 - 160080208	+	NM_001162896; NR_028111; ENSMUST00000060298; ENSMUST00000097513; ENSMUST00000163892; ENSMUST00000165923; ENSMUST00000168250; ENSMUST00000168359; OTTMUST00000093503; OTTMUST00000093504; OTTMUST00000093505; OTTMUST00000093506; uc007deb.2; uc007dec.2	Complex
TC0100001452.mm.1	8.29	8.27	0.09	0.06	1.02	0.662156	0.99999	Mrps14	mitochondrial ribosomal protein S14	chr1	160195215 - 160202170	+	NM_025474; ENSMUST00000078878; ENSMUST00000097193; ENSMUST00000135680; BC044057; OTTMUST00000052102; OTTMUST00000052103; OTTMUST00000052104; uc007def.1	Ribosomal
TC0100001453.mm.1	6.29	6.05	0.15	0.05	1.18	0.096653	0.99999			chr1	160212973 - 160214816	+		NonCoding
TC0100001454.mm.1	4.16	4.11	0.18	0.13	1.04	0.750215	0.99999			chr1	160264324 - 160443070	+		NonCoding
TC0100001455.mm.1	6.41	6.35	0.23	0.31	1.04	0.815575	0.99999	Gm23528	predicted gene, 23528	chr1	160645573 - 160645704	+	ENSMUST00000104571	NonCoding
TC0100001456.mm.1	4.26	4.29	0.28	0.25	-1.02	0.685905	0.99999			chr1	160755687 - 160759689	+		NonCoding
TC0100001457.mm.1	6.53	6.27	0.09	0.13	1.19	0.072027	0.99999			chr1	160792202 - 160799248	+		NonCoding
TC0100001458.mm.1	10.1	10.19	0.16	0.05	-1.06	0.338935	0.99999	Gm6177	ribosomal protein L23A pseudogene; predicted gene 6177; ribosomal protein L23A (Rpl23a) pseudogene	chr1	160893120 - 160893584	+	XM_885137; ENSMUST00000085589; OTTMUST00000112139	Pseudogene
TC0100001459.mm.1	10.16	10.26	0.28	0.27	-1.07	0.698426	0.99999	Rc3h1	RING CCCH (C3H) domains 1	chr1	160906411 - 160974978	+	NM_001024952; ENSMUST00000035911; ENSMUST00000161609; ENSMUST00000161708; BC138663; OTTMUST00000088460; OTTMUST00000088461; OTTMUST00000088462; uc007del.2	Complex
TC0100001460.mm.1	6.91	6.84	0.22	0.1	1.05	0.598416	0.99999			chr1	160910789 - 160912619	+		NonCoding
TC0100001461.mm.1	5.46	5.66	0.25	0.14	-1.15	0.742953	0.99999			chr1	160913472 - 160914402	+		NonCoding
TC0100001462.mm.1	5.79	5.77	0.09	0.15	1.02	0.973835	0.99999	Serpinc1	serine (or cysteine) peptidase inhibitor, clade C (antithrombin), member 1	chr1	160978585 - 161003015	+	NM_080844; ENSMUST00000064725; BC019447; BC033377; uc007dem.2	Complex
TC0100001463.mm.1	5.09	5.05	0.24	0.09	1.03	0.144558	0.99999			chr1	160985758 - 160986929	+		NonCoding
TC0100001464.mm.1	7.25	7.2	0.11	0.09	1.03	0.327616	0.99999	Gas5; Snord47; Gm26224; Gm22357; Mir5117; Gm25789; Gm24489; Gm23436; Gm22489; Gm23212	growth arrest specific 5; small nucleolar RNA, C/D box 47; predicted gene, 26224; predicted gene, 22357; microRNA 5117; predicted gene, 25789; predicted gene, 24489; predicted gene, 23436; predicted gene, 22489; predicted gene, 23212	chr1	161034422 - 161038539	+	NR_002840; NR_028543; ENSMUST00000065709; ENSMUST00000082506; ENSMUST00000082882; ENSMUST00000083034; ENSMUST00000083226; ENSMUST00000083294; ENSMUST00000083801; ENSMUST00000104032; ENSMUST00000116813; ENSMUST00000122718; ENSMUST00000159037; ENSMUST00000159119; ENSMUST00000159153; ENSMUST00000159157; ENSMUST00000159399; ENSMUST00000159404; ENSMUST00000159438; ENSMUST00000159663; ENSMUST0000015970…	NonCoding
TC0100001465.mm.1	5.74	5.62	0.08	0.11	1.08	0.388393	0.99999	Cenpl	centromere protein L	chr1	161070767 - 161086724	+	NM_001159930; NM_027429; ENSMUST00000028035; ENSMUST00000111618; ENSMUST00000111620; ENSMUST00000143486; ENSMUST00000155808; BC116944; OTTMUST00000052614; OTTMUST00000052615; OTTMUST00000052616; OTTMUST00000052617; OTTMUST00000052618; uc007dfa.2; uc007dfb.2; uc007dfc.2; uc007dfd.2; uc007dfe.2	Complex
TC0100001466.mm.1	6.36	6.33	0.12	0.06	1.02	0.303727	0.99999	Ankrd45	ankyrin repeat domain 45	chr1	161142691 - 161170507	+	NM_028664; ENSMUST00000052245; ENSMUST00000111608; ENSMUST00000125018; ENSMUST00000150721; BC049713; OTTMUST00000052534; OTTMUST00000052535; OTTMUST00000052536; uc007dfj.2	Complex
TC0100001467.mm.1	2.87	2.93	0.06	0.12	-1.04	0.147918	0.99999			chr1	161207587 - 161212058	+		NonCoding
TC0100001468.mm.1	5.37	5.38	0.18	0.29	-1	0.808808	0.99999	Tnfsf4	tumor necrosis factor (ligand) superfamily, member 4	chr1	161395409 - 161418410	+	NM_009452; ENSMUST00000028024; OTTMUST00000111962; uc007dfn.2	Coding
TC0100001469.mm.1	4.31	4.02	0.16	0.36	1.23	0.468883	0.99999	Tnfsf18	tumor necrosis factor (ligand) superfamily, member 18	chr1	161494655 - 161505290	+	NM_183391; ENSMUST00000086084; BC137814; OTTMUST00000066464; uc007dfo.2	Coding
TC0100001470.mm.1	3.92	3.89	0.18	0.2	1.02	0.951417	0.99999			chr1	161713705 - 161714827	+		NonCoding
TC0100001471.mm.1	6.62	6.39	0.18	0.41	1.18	0.80983	0.99999			chr1	161877839 - 161882914	+		NonCoding
TC0100001472.mm.1	5.41	5.36	0.19	0.36	1.04	0.660715	0.99999			chr1	161890448 - 161912473	+		NonCoding
TC0100001473.mm.1	6.86	6.83	0.1	0.06	1.02	0.551782	0.99999	Pigc	phosphatidylinositol glycan anchor biosynthesis, class C	chr1	161969186 - 162027106	+	NM_001039045; NM_026078; ENSMUST00000028021; ENSMUST00000111594; ENSMUST00000159648; ENSMUST00000160881; ENSMUST00000161826; BC006938; OTTMUST00000072955; OTTMUST00000072956; OTTMUST00000073019; OTTMUST00000073020; OTTMUST00000073021; uc007dfx.1; uc007dfy.1	Complex
TC0100001474.mm.1	5.16	5.11	0.14	0.2	1.04	0.942365	0.99999	2810442N19Rik	RIKEN cDNA 2810442N19 gene; novel transcript	chr1	162004969 - 162016494	+	NR_040562; ENSMUST00000160555; ENSMUST00000161583; OTTMUST00000073024; OTTMUST00000073025; uc007dgc.1	NonCoding
TC0100001475.mm.1	6.11	6.13	0.08	0.07	-1.02	0.925895	0.99999	Dnm3os; Mir214; Mir199a-2	dynamin 3, opposite strand; microRNA 214; microRNA 199a-2	chr1	162217623 - 162225550	+	NR_002870; NR_029796; NR_029810; ENSMUST00000083582; ENSMUST00000093618; ENSMUST00000139662; ENSMUST00000178978; OTTMUST00000073023; uc007dgf.1	Complex
TC0100001476.mm.1	4	3.99	0.34	0.39	1.01	0.814259	0.99999	Gm16101	predicted gene 16101; ribosomal protein L26 (Rpl26) pseudogene	chr1	162316092 - 162316521	+	ENSMUST00000160695; OTTMUST00000075083	Complex
TC0100001477.mm.1	5.25	5.34	0.21	0.27	-1.07	0.291979	0.99999	Gm10176	predicted gene 10176; novel protein	chr1	162477680 - 162479943	+	ENSMUST00000159707; OTTMUST00000073488	Coding
TC0100001478.mm.1	4.76	4.82	0.32	0.16	-1.04	0.867367	0.99999			chr1	162480149 - 162481636	+		NonCoding
TC0100001479.mm.1	8.39	8.33	0.08	0.06	1.04	0.53073	0.99999	Vamp4	vesicle-associated membrane protein 4	chr1	162570515 - 162599084	+	NM_016796; ENSMUST00000050010; ENSMUST00000128704; ENSMUST00000132158; ENSMUST00000135241; ENSMUST00000138499; ENSMUST00000150040; ENSMUST00000155003; BC138753; BC138754; OTTMUST00000082750; OTTMUST00000082751; OTTMUST00000082752; OTTMUST00000082753; OTTMUST00000082754; OTTMUST00000082755; OTTMUST00000082756; uc007dgk.1; uc007dgl.1	Complex
TC0100001480.mm.1	5.09	5.19	0.1	0.33	-1.07	0.457505	0.99999			chr1	162616515 - 162620459	+		NonCoding
TC0100001481.mm.1	5.95	5.83	0.16	0.17	1.09	0.216122	0.99999	Myoc	myocilin	chr1	162639150 - 162649694	+	NM_010865; ENSMUST00000028020; BC125329; uc007dgm.2	Coding
TC0100001482.mm.1	3.69	3.56	0.07	0.16	1.09	0.120973	0.99999			chr1	162858844 - 162869556	+		NonCoding
TC0100001483.mm.1	5.11	5.05	0.25	0.32	1.04	0.985225	0.99999			chr1	162870248 - 162873996	+		NonCoding
TC0100001484.mm.1	3.34	3.21	0.12	0.15	1.09	0.129835	0.99999			chr1	162992236 - 163064566	+		NonCoding
TC0100001485.mm.1	3.32	3.32	0.16	0.19	-1	0.889696	0.99999			chr1	163096995 - 163097973	+		NonCoding
TC0100001486.mm.1	3.12	3.25	0.2	0.22	-1.09	0.940678	0.99999			chr1	163108993 - 163110975	+		NonCoding
TC0100001487.mm.1	2.89	2.93	0.15	0.26	-1.03	0.456712	0.99999	Gm22434	predicted gene, 22434	chr1	163118227 - 163118348	+	ENSMUST00000158549	NonCoding
TC0100001488.mm.1	5.32	5.44	0.37	0.42	-1.08	0.616609	0.99999	Gm20471	predicted gene 20471; novel transcript , antisense to Prrx1	chr1	163280356 - 163287045	+	ENSMUST00000172793; OTTMUST00000097464	NonCoding
TC0100001489.mm.1	5.6	5.45	0.17	0.21	1.11	0.340782	0.99999	Gm24940	predicted gene, 24940	chr1	163402283 - 163402390	+	ENSMUST00000158326	NonCoding
TC0100001490.mm.1	5.17	5.15	0.19	0.1	1.02	0.578766	0.99999	Gm2343	predicted gene 2343; GC-rich promoter binding protein 1-like 1 (Gpbp1l1) pseudogene	chr1	163729569 - 163730610	+	ENSMUST00000161177; OTTMUST00000088464	Complex
TC0100001491.mm.1	8.25	8.39	0.12	0.21	-1.1	0.718833	0.99999	Kifap3	kinesin-associated protein 3	chr1	163779583 - 163917109	+	NM_010629; ENSMUST00000027877; ENSMUST00000077642; BC040362; BC049100; OTTMUST00000044067; OTTMUST00000044068; uc007dho.1; uc007dhp.1	Coding
TC0100001492.mm.1	4.76	4.84	0.17	0.27	-1.06	0.826527	0.99999			chr1	163906886 - 163909693	+		NonCoding
TC0100001493.mm.1	7.7	7.74	0.06	0.1	-1.03	0.967053	0.99999	Scyl3	SCY1-like 3 (S. cerevisiae); SCY1-like 3 (S. cerevisiae) (Scyl3), mRNA.	chr1	163929100 - 163955126	+	NM_001286002; NM_001286003; NM_028776; ENSMUST00000027876; ENSMUST00000159516; ENSMUST00000161908; ENSMUST00000162234; ENSMUST00000162920; ENSMUST00000163033; ENSMUST00000170359; BC043085; OTTMUST00000088468; OTTMUST00000088469; OTTMUST00000088470; OTTMUST00000088471; OTTMUST00000088472; OTTMUST00000088473; uc007dhq.1; uc007dhr.1; uc007dht.1; uc011wuu.1	Complex
TC0100001494.mm.1	6.9	6.88	0.16	0.07	1.01	0.341381	0.99999	Mettl18	methyltransferase like 18; novel protein	chr1	163994889 - 163997244	+	NM_027279; ENSMUST00000045694; ENSMUST00000111490; BC050143; BC052693; OTTMUST00000051801; OTTMUST00000051802; uc007dhv.2; uc007dhw.2	Coding
TC0100001495.mm.1	5.19	5.03	0.1	0.16	1.12	0.390074	0.99999	Sele	selectin, endothelial cell	chr1	164048234 - 164057677	+	NM_011345; ENSMUST00000027874; BC119083; uc007dhx.1	Coding
TC0100001496.mm.1	9.19	8.86	0.64	0.43	1.26	0.337567	0.99999	Sell	selectin, lymphocyte	chr1	164062076 - 164080785	+	NM_001164059; NM_011346; ENSMUST00000027871; ENSMUST00000097491; BC052681; uc007dhy.2; uc011wuv.1; uc011wuw.1	Coding
TC0100001497.mm.1	6.26	6.32	0.16	0.12	-1.04	0.531842	0.99999	Selp	selectin, platelet	chr1	164115264 - 164150026	+	NM_011347; ENSMUST00000160000; ENSMUST00000161020; ENSMUST00000161152; ENSMUST00000162102; ENSMUST00000162746; BC109158; OTTMUST00000088484; OTTMUST00000088485; OTTMUST00000088486; OTTMUST00000088487; OTTMUST00000088488; uc007dhz.2	Complex
TC0100001498.mm.1	7.35	7.3	0.37	0.37	1.03	0.931691	0.99999	F5	coagulation factor V	chr1	164151838 - 164220277	+	NM_007976; ENSMUST00000086040; OTTMUST00000088478; uc007dic.1	Coding
TC0100001499.mm.1	8.03	8.11	0.64	0.87	-1.06	0.709601	0.99999	Gm16588	predicted gene 16588; Novel pseudogene	chr1	164166579 - 164166933	+	ENSMUST00000162889; OTTMUST00000088482	Complex
TC0100001500.mm.1	7.63	7.61	0.05	0.1	1.02	0.636198	0.99999	Slc19a2	solute carrier family 19 (thiamine transporter), member 2	chr1	164249046 - 164265385	+	NM_001276455; NM_054087; ENSMUST00000044021; ENSMUST00000159230; ENSMUST00000160773; ENSMUST00000169394; BC034659; OTTMUST00000078223; OTTMUST00000078291; OTTMUST00000078292; OTTMUST00000092810; uc007did.1; uc007die.1	Complex
TC0100001501.mm.1	7.61	7.58	0.21	0.22	1.03	0.757829	0.99999	Ccdc181	coiled-coil domain containing 181; novel protein	chr1	164275585 - 164287847	+	NM_029115; ENSMUST00000027867; BC048086; OTTMUST00000052657; uc007dif.2	Coding
TC0100001502.mm.1	7.37	7.36	0.16	0.15	1.01	0.670855	0.99999	Nme7	NME/NM23 family member 7	chr1	164307301 - 164437300	+	NM_138314; NM_178071; ENSMUST00000086028; BC038021; BC049225; uc007dik.1; uc007dil.1; uc007dim.2; uc007din.2; uc007dio.2	Coding
TC0100001503.mm.1	4.83	4.89	0.33	0.06	-1.05	0.622277	0.99999			chr1	164333339 - 164334237	+		NonCoding
TC0100001504.mm.1	4.97	4.95	0.13	0.2	1.01	0.872987	0.99999			chr1	164424713 - 164426994	+		NonCoding
TC0100001505.mm.1	6.15	6.1	0.07	0.17	1.03	0.639499	0.99999			chr1	164459053 - 164464483	+		NonCoding
TC0100001506.mm.1	4.82	4.73	0.18	0.27	1.06	0.623692	0.99999	Gm26685	predicted gene, 26685	chr1	164503307 - 164514882	+	ENSMUST00000181831	NonCoding
TC0100001507.mm.1	4.51	4.51	0.34	0.48	1	0.824777	0.99999			chr1	164575455 - 164578553	+		NonCoding
TC0100001508.mm.1	4.39	4.46	0.22	0.46	-1.05	0.50154	0.99999			chr1	164630820 - 164632126	+		NonCoding
TC0100001509.mm.1	5.44	5.58	0.31	0.49	-1.11	0.921995	0.99999			chr1	164712554 - 164714928	+		NonCoding
TC0100001510.mm.1	10.68	10.92	0.23	0.21	-1.18	0.086117	0.99999	Dpt	dermatopontin	chr1	164796718 - 164824273	+	NM_019759; ENSMUST00000027861; BC046420; uc007diq.1	Coding
TC0100001511.mm.1	4.34	4.32	0.16	0.19	1.01	0.999472	0.99999	Gm20743	predicted gene, 20743	chr1	164862308 - 164936777	+	NR_040303; uc007dir.2	NonCoding
TC0100001512.mm.1	5.2	5.21	0.05	0.1	-1	0.430039	0.99999	1700029M03Rik	RIKEN cDNA 1700029M03 gene	chr1	164960894 - 164972667	+	XR_104604; uc007dit.1; uc007diu.1	NonCoding
TC0100001513.mm.1	2.89	2.92	0.07	0.08	-1.02	0.804273	0.99999	Gm26042	predicted gene, 26042	chr1	165024345 - 165024456	+	ENSMUST00000116911	NonCoding
TC0100001514.mm.1	4.49	4.39	0.13	0.28	1.07	0.6518	0.99999			chr1	165062826 - 165109176	+		NonCoding
TC0100001515.mm.1	5.61	5.62	0.06	0.18	-1.01	0.375965	0.99999			chr1	165282953 - 165284349	+		NonCoding
TC0100001516.mm.1	6.83	6.85	0.11	0.18	-1.01	0.525364	0.99999	Gpr161	G protein-coupled receptor 161	chr1	165295766 - 165322930	+	NM_001081126; ENSMUST00000111450; ENSMUST00000178700; BC137659; uc007dja.1; uc011wux.1; uc011wuy.1	Coding
TC0100001517.mm.1	6.65	6.51	0.08	0.24	1.1	0.298417	0.99999			chr1	165325833 - 165326745	+		NonCoding
TC0100001518.mm.1	3.79	3.86	0.22	0.23	-1.05	0.715791	0.99999			chr1	165379519 - 165381074	+		NonCoding
TC0100001519.mm.1	2.49	2.57	0.19	0.14	-1.06	0.570989	0.99999	Gm24637	predicted gene, 24637	chr1	165440625 - 165440709	+	ENSMUST00000158674	NonCoding
TC0100001520.mm.1	6.45	6.55	0.09	0.07	-1.07	0.088674	0.99999	Mpc2	mitochondrial pyruvate carrier 2; brain protein 44	chr1	165460637 - 165481214	+	NM_027430; ENSMUST00000027853; ENSMUST00000128633; ENSMUST00000138999; BC018324; OTTMUST00000054065; OTTMUST00000054066; OTTMUST00000054067; uc007djc.1; uc007djd.1	Complex
TC0100001521.mm.1	6	5.99	0.06	0.21	1.01	0.783598	0.99999			chr1	165467500 - 165468533	+		NonCoding
TC0100001522.mm.1	4.39	4.3	0.12	0.25	1.06	0.946559	0.99999	Adcy10	adenylate cyclase 10	chr1	165485183 - 165576774	+	NM_173029; ENSMUST00000027852; ENSMUST00000111439; ENSMUST00000111440; ENSMUST00000124037; ENSMUST00000148550; ENSMUST00000155216; BC138448; OTTMUST00000050855; OTTMUST00000050856; OTTMUST00000050857; OTTMUST00000050886; OTTMUST00000050887; OTTMUST00000050888; uc007dje.1; uc007djf.1; uc011wuz.1; uc011wva.1	Complex
TC0100001523.mm.1	6.28	6.06	0.2	0.42	1.16	0.86516	0.99999			chr1	165585183 - 165585991	+		NonCoding
TC0100001524.mm.1	4.63	4.66	0.13	0.25	-1.02	0.492278	0.99999			chr1	165631686 - 165635777	+		NonCoding
TC0100001525.mm.1	4.31	4.29	0.27	0.42	1.02	0.526149	0.99999			chr1	165721556 - 165722777	+		NonCoding
TC0100001526.mm.1	10.48	10.4	0.11	0.32	1.05	0.363375	0.99999	Creg1	cellular repressor of E1A-stimulated genes 1	chr1	165763746 - 165775308	+	NM_011804; ENSMUST00000040298; ENSMUST00000111432; ENSMUST00000140769; BC027426; OTTMUST00000051208; OTTMUST00000051209; OTTMUST00000051210; uc007djm.1; uc011wvb.1	Complex
TC0100001527.mm.1	6.76	6.68	0.1	0.18	1.06	0.648759	0.99999	Cd247; Gm16565	CD247 antigen; predicted gene 16565; novel transcript	chr1	165781075 - 165877276	+	NM_001113391; NM_001113392; NM_001113393; NM_001113394; NM_031162; NR_103716; ENSMUST00000005907; ENSMUST00000027849; ENSMUST00000086002; ENSMUST00000159070; ENSMUST00000159138; ENSMUST00000161559; ENSMUST00000161971; ENSMUST00000162411; ENSMUST00000178336; BC052824; OTTMUST00000088611; OTTMUST00000088612; OTTMUST00000088613; OTTMUST00000088614; OTTMUST00000088615; OTTMUST00000088616; OTTMUST0000…	Complex
TC0100001528.mm.1	5.73	5.53	0.25	0.09	1.15	0.245073	0.99999			chr1	165797393 - 165800928	+		NonCoding
TC0100001529.mm.1	5.36	5.17	0.15	0.29	1.14	0.65305	0.99999			chr1	165872053 - 165875280	+		NonCoding
TC0100001530.mm.1	4.41	4.29	0.14	0.28	1.09	0.998575	0.99999	RP23-36P10.3	heat shock protein 8 (Hspa8) pseudogene	chr1	165941618 - 165943526	+	OTTMUST00000117075	Pseudogene
TC0100001531.mm.1	3.97	4.12	0.22	0.32	-1.11	0.55122	0.99999	Gm26665; RP24-147G10.1	predicted gene, 26665; novel transcript	chr1	166002958 - 166038258	+	ENSMUST00000181378; OTTMUST00000117063	NonCoding
TC0100001532.mm.1	7	6.83	0.17	0.27	1.13	0.73201	0.99999	Gpa33	glycoprotein A33 (transmembrane)	chr1	166130238 - 166166510	+	NM_021610; ENSMUST00000027847; ENSMUST00000060833; ENSMUST00000166159; ENSMUST00000166860; BC008528; OTTMUST00000041022; OTTMUST00000092076; OTTMUST00000092077; uc007dkj.1	Complex
TC0100001533.mm.1	6.94	7.05	0.15	0.28	-1.08	0.212424	0.99999	Ildr2	immunoglobulin-like domain containing receptor 2	chr1	166254139 - 166316832	+	NM_001164528; ENSMUST00000111416; OTTMUST00000051617; uc011wvd.1; uc011wve.1; uc011wvf.1; uc011wvg.1; uc011wvh.1; uc011wvi.1; uc011wvj.1	Complex
TC0100001534.mm.1	6.28	6.34	0.34	0.44	-1.04	0.691525	0.99999			chr1	166297199 - 166299861	+		NonCoding
TC0100001535.mm.1	5.6	5.65	0.18	0.35	-1.04	0.79063	0.99999			chr1	166301445 - 166303421	+		NonCoding
TC0100001536.mm.1	5.11	5.2	0.22	0.23	-1.06	0.840024	0.99999			chr1	166339526 - 166346702	+		NonCoding
TC0100001537.mm.1	7.96	7.97	0.04	0.03	-1	0.855188	0.99999	Tada1	transcriptional adaptor 1; transcriptional adaptor 1 (HFI1 homolog, yeast) like	chr1	166379097 - 166393621	+	NM_030245; ENSMUST00000027846; ENSMUST00000132817; ENSMUST00000138148; ENSMUST00000138284; BC002307; BC027337; OTTMUST00000066478; OTTMUST00000066479; OTTMUST00000066480; OTTMUST00000066481; uc007dkl.2; uc007dkm.2	Complex
TC0100001538.mm.1	12.29	12.34	0.24	0.31	-1.04	0.749842	0.99999	Gm22992	predicted gene, 22992	chr1	166620362 - 166620482	+	ENSMUST00000179496	NonCoding
TC0100001539.mm.1	4.17	4.26	0.06	0.15	-1.07	0.130637	0.99999	Gm4954	predicted gene 4954; SNW domain containing 1 (Snw1) pseudogene	chr1	166762145 - 166770485	+	ENSMUST00000135069; OTTMUST00000085685	Pseudogene
TC0100001540.mm.1	3.68	3.86	0.12	0.22	-1.14	0.320359	0.99999			chr1	166968363 - 166969583	+		NonCoding
TC0100001541.mm.1	7.45	7.55	0.16	0.11	-1.07	0.552669	0.99999	Fam78b	family with sequence similarity 78, member B	chr1	167001417 - 167091302	+	NM_001160261; NM_001160262; NM_175461; ENSMUST00000122929; ENSMUST00000126198; ENSMUST00000128373; ENSMUST00000156025; ENSMUST00000165874; BC132161; BC132525; OTTMUST00000085670; OTTMUST00000085671; OTTMUST00000085672; OTTMUST00000085673; uc007dks.2; uc007dkt.2; uc011wvo.1	Complex
TC0100001542.mm.1	5.29	5.41	0.23	0.26	-1.08	0.662705	0.99999			chr1	167040722 - 167042946	+		NonCoding
TC0100001543.mm.1	6.05	6.35	0.26	0.19	-1.23	0.117673	0.99999			chr1	167082829 - 167086042	+		NonCoding
TC0100001544.mm.1	6.43	6.34	0.21	0.33	1.07	0.729739	0.99999			chr1	167222886 - 167223100	+		NonCoding
TC0100001545.mm.1	6.02	6.05	0.14	0.48	-1.02	0.470202	0.99999			chr1	167224956 - 167225224	+		NonCoding
TC0100001546.mm.1	6.1	5.94	0.09	0.29	1.12	0.899322	0.99999			chr1	167242483 - 167268113	+		NonCoding
TC0100001547.mm.1	6.15	6.17	0.25	0.32	-1.01	0.795736	0.99999	mmu-mir-6347	mmu-mir-6347	chr1	167290125 - 167290225	+	ENSMUST00000184939	NonCoding
TC0100001548.mm.1	9.69	9.69	0.13	0.07	1	0.866565	0.99999	Tmco1	transmembrane and coiled-coil domains 1	chr1	167308670 - 167333978	+	NM_001039483; ENSMUST00000097473; BC011457; BC019761; BC020098; uc007dkv.1	Coding
TC0100001549.mm.1	11.78	11.9	0.3	0.26	-1.08	0.822875	0.99999	Gm24182	predicted gene, 24182	chr1	167349025 - 167349131	+	ENSMUST00000179419	NonCoding
TC0100001550.mm.1	8.51	8.46	0.12	0.28	1.04	0.200663	0.99999	Aldh9a1	aldehyde dehydrogenase 9, subfamily A1	chr1	167349991 - 167368530	+	NM_019993; ENSMUST00000028004; BC003297; uc007dkx.1	Coding
TC0100001551.mm.1	6.08	6.12	0.27	0.37	-1.03	0.70034	0.99999			chr1	167373933 - 167375013	+		NonCoding
TC0100001552.mm.1	4.64	4.58	0.26	0.19	1.05	0.833672	0.99999			chr1	167422970 - 167443459	+		NonCoding
TC0100001553.mm.1	5.26	5.01	0.23	0.28	1.19	0.566718	0.99999			chr1	167466018 - 167468012	+		NonCoding
TC0100001554.mm.1	6.36	6.37	0.06	0.05	-1.01	0.740827	0.99999	Rxrg	retinoid X receptor gamma	chr1	167598362 - 167639623	+	NM_001159731; NM_009107; ENSMUST00000015987; ENSMUST00000111380; ENSMUST00000111384; ENSMUST00000111386; BC058401; OTTMUST00000054044; OTTMUST00000054045; OTTMUST00000054046; OTTMUST00000054047; uc007dla.2; uc007dlb.2	Coding
TC0100001555.mm.1	6.4	6.13	0.14	0.2	1.21	0.403579	0.99999	Lmx1a	LIM homeobox transcription factor 1 alpha	chr1	167689239 - 167848741	+	NM_033652; ENSMUST00000028003; ENSMUST00000111377; BC109167; OTTMUST00000049415; OTTMUST00000049416; uc007dlc.1	Coding
TC0100001556.mm.1	5.42	5.29	0.18	0.24	1.09	0.74077	0.99999			chr1	167936780 - 167939903	+		NonCoding
TC0100001557.mm.1	3.86	4	0.22	0.14	-1.1	0.588729	0.99999	Gm20711	predicted gene 20711; novel transcript	chr1	168115244 - 168122465	+	ENSMUST00000177351; OTTMUST00000104167	NonCoding
TC0100001558.mm.1	5.96	5.82	0.04	0.14	1.1	0.32255	0.99999	Mir6348; mmu-mir-6348	microRNA mir-6348; mmu-mir-6348	chr1	168490643 - 168490762	+	NR_105766; ENSMUST00000183804	NonCoding
TC0100001559.mm.1	5.71	5.66	0.2	0.3	1.04	0.962682	0.99999			chr1	169462965 - 169470735	+		NonCoding
TC0100001560.mm.1	7.25	7.31	0.19	0.19	-1.04	0.330129	0.99999	Rgs5	regulator of G-protein signaling 5	chr1	169655501 - 169695813	+	NM_009063; ENSMUST00000027997; ENSMUST00000152809; BC037683; OTTMUST00000049406; OTTMUST00000049407; uc007dlm.1	Complex
TC0100001561.mm.1	10.35	10.15	0.16	0.31	1.15	0.697042	0.99999			chr1	169762193 - 169763602	+		NonCoding
TC0100001562.mm.1	4.74	4.92	0.34	0.49	-1.13	0.956144	0.99999			chr1	169768183 - 169769042	+		NonCoding
TC0100001563.mm.1	5.22	5.14	0.18	0.23	1.06	0.311249	0.99999	1700084C01Rik	RIKEN cDNA 1700084C01 gene; Novel Protein (1700084C01Rik)	chr1	169928648 - 169934653	+	NM_001033185; ENSMUST00000094348; ENSMUST00000175731; BC150846; BC172001; OTTMUST00000066475; OTTMUST00000103771; uc007dlo.1; uc011wvq.1	Coding
TC0100001564.mm.1	3.97	4.07	0.04	0.13	-1.07	0.022923	0.99999	3110045C21Rik	RIKEN cDNA 3110045C21 gene	chr1	169969409 - 169972396	+	NR_040438; ENSMUST00000180638; uc007dlr.2; uc007dls.2	NonCoding
TC0100001565.mm.1	5.99	5.81	0.18	0.23	1.13	0.320359	0.99999			chr1	170175180 - 170176315	+		NonCoding
TC0100001566.mm.1	7.96	7.76	0.06	0.09	1.15	0.020971	0.99999	4930500M09Rik	RIKEN cDNA 4930500M09 gene	chr1	170214860 - 170215556	+	ENSMUST00000055830; ENSMUST00000159201	Coding
TC0100001567.mm.1	7.01	6.95	0.16	0.12	1.04	0.525564	0.99999	Sh2d1b2	SH2 domain protein 1B2	chr1	170232749 - 170253608	+	NM_001033499; ENSMUST00000097470; ENSMUST00000162752; OTTMUST00000040239; OTTMUST00000040240; uc007dmb.1	Coding
TC0100001568.mm.1	8.01	8.08	0.21	0.36	-1.06	0.982676	0.99999	Sh2d1b1	SH2 domain protein 1B1	chr1	170277318 - 170285662	+	NM_012009; ENSMUST00000179976; BC116698; BC117508; BC145540	Coding
TC0100001569.mm.1	5.25	5.18	0.22	0.3	1.05	0.615572	0.99999	1700015E13Rik	RIKEN cDNA 1700015E13 gene; novel protein (1700015E13Rik)	chr1	170308803 - 170312125	+	NM_001039593; ENSMUST00000056991; BC099563; BC132313; OTTMUST00000103690; uc007dmd.1	Coding
TC0100001570.mm.1	7.58	7.55	0.22	0.31	1.02	0.883899	0.99999	Olfml2b	olfactomedin-like 2B	chr1	170644532 - 170682789	+	NM_177068; ENSMUST00000046792; BC025654; OTTMUST00000066476; uc007dmi.2	Complex
TC0100001571.mm.1	6.33	6.36	0.15	0.08	-1.02	0.349625	0.99999	Gm9929	predicted gene 9929; novel transcript	chr1	170867867 - 170881721	+	ENSMUST00000171747; OTTMUST00000091794	NonCoding
TC0100001572.mm.1	7.32	7.27	0.14	0.05	1.04	0.415676	0.99999	Gm26620	predicted gene, 26620	chr1	170885065 - 170885881	+	ENSMUST00000180542	Coding
TC0100001573.mm.1	6.38	6.35	0.3	0.4	1.02	0.574906	0.99999			chr1	170981944 - 170986466	+		NonCoding
TC0100001574.mm.1	7.07	6.87	0.14	0.31	1.14	0.179259	0.99999	Fcgr4	Fc receptor, IgG, low affinity IV	chr1	171018920 - 171029761	+	NM_144559; ENSMUST00000078825; BC027310; OTTMUST00000052638; uc007dmw.2	Coding
TC0100001575.mm.1	11.4	11.56	0.38	0.4	-1.11	0.947645	0.99999	Gm26110	predicted gene, 26110	chr1	171027965 - 171028129	+	ENSMUST00000083971	NonCoding
TC0100001576.mm.1	6.44	6.35	0.2	0.38	1.07	0.656783	0.99999			chr1	171075508 - 171083974	+		NonCoding
TC0100001577.mm.1	7.62	7.49	0.27	0.23	1.09	0.355893	0.99999	1700009P17Rik	RIKEN cDNA 1700009P17 gene; novel protein (1700009P17Rik)	chr1	171113918 - 171126967	+	NM_001081275; ENSMUST00000027959; ENSMUST00000124157; ENSMUST00000127394; ENSMUST00000129651; ENSMUST00000143623; ENSMUST00000148200; ENSMUST00000151340; ENSMUST00000156789; BC061017; OTTMUST00000051410; OTTMUST00000051411; OTTMUST00000051412; OTTMUST00000051413; OTTMUST00000051414; OTTMUST00000051415; OTTMUST00000051416; OTTMUST00000051417; uc007dna.1	Complex
TC0100001578.mm.1	6.95	6.87	0.15	0.15	1.06	0.806415	0.99999	Mpz	myelin protein zero	chr1	171150711 - 171161130	+	NM_008623; ENSMUST00000070758; ENSMUST00000111334; ENSMUST00000125565; ENSMUST00000149352; BC139139; OTTMUST00000051092; OTTMUST00000051093; OTTMUST00000051094; OTTMUST00000051095; uc007dnc.1; uc007dnd.1	Complex
TC0100001579.mm.1	5.71	5.58	0.12	0.19	1.1	0.408075	0.99999	Nr1i3	nuclear receptor subfamily 1, group I, member 3	chr1	171213970 - 171220701	+	NM_001243062; NM_001243063; NM_009803; ENSMUST00000005820; ENSMUST00000075469; ENSMUST00000111328; ENSMUST00000133075; ENSMUST00000137298; ENSMUST00000149404; ENSMUST00000152865; ENSMUST00000155126; BC089541; OTTMUST00000053615; OTTMUST00000053711; OTTMUST00000053712; OTTMUST00000053713; OTTMUST00000053714; OTTMUST00000053715; OTTMUST00000053716; OTTMUST00000053717; uc007dnf.2; uc007dng.2; uc007d…	Complex
TC0100001580.mm.1	6.83	6.92	0.45	0.72	-1.06	0.804096	0.99999	Apoa2	apolipoprotein A-II	chr1	171225054 - 171226379	+	NM_013474; ENSMUST00000005824; ENSMUST00000111319; ENSMUST00000111320; ENSMUST00000111321; BC031786; OTTMUST00000051427; OTTMUST00000051428; OTTMUST00000051437; OTTMUST00000051438; uc007dnk.2	Coding
TC0100001581.mm.1	6.13	6.07	0.08	0.15	1.05	0.646841	0.99999	Adamts4	a disintegrin-like and metallopeptidase (reprolysin type) with thrombospondin type 1 motif, 4	chr1	171250421 - 171260637	+	NM_172845; ENSMUST00000006570; ENSMUST00000111314; ENSMUST00000111315; BC027773; OTTMUST00000051062; OTTMUST00000051063; uc007dnn.1; uc007dno.1	Coding
TC0100001582.mm.1	8.44	8.35	0.08	0.16	1.06	0.346579	0.99999	B4galt3	UDP-Gal:betaGlcNAc beta 1,4-galactosyltransferase, polypeptide 3	chr1	171270328 - 171276896	+	NM_020579; ENSMUST00000064272; ENSMUST00000111313; ENSMUST00000123954; ENSMUST00000125939; ENSMUST00000126699; ENSMUST00000129985; ENSMUST00000132890; ENSMUST00000138904; ENSMUST00000141114; ENSMUST00000141999; ENSMUST00000151863; BC013619; OTTMUST00000051448; OTTMUST00000051449; OTTMUST00000051450; OTTMUST00000051451; OTTMUST00000051452; OTTMUST00000051453; OTTMUST00000051454; OTTMUST00000051455…	Complex
TC0100001583.mm.1	5.15	5.21	0.19	0.38	-1.04	0.575559	0.99999			chr1	171288564 - 171289207	+		NonCoding
TC0100001584.mm.1	2.49	2.49	0.1	0.1	1	0.415229	0.99999	Gm25151	predicted gene, 25151	chr1	171308047 - 171308137	+	ENSMUST00000157122	NonCoding
TC0100001585.mm.1	8.35	8.33	0.05	0.1	1.01	0.736182	0.99999	Dedd	death effector domain-containing	chr1	171329145 - 171342501	+	NM_001128609; NM_011615; ENSMUST00000064950; ENSMUST00000097467; ENSMUST00000111299; ENSMUST00000111300; ENSMUST00000127830; ENSMUST00000129116; ENSMUST00000131653; ENSMUST00000135150; ENSMUST00000142063; ENSMUST00000157015; BC023668; BC054445; OTTMUST00000051499; OTTMUST00000051512; OTTMUST00000051513; OTTMUST00000051514; OTTMUST00000051515; OTTMUST00000051516; OTTMUST00000051517; OTTMUST0000005…	Complex
TC0100001586.mm.1	8.62	8.63	0.05	0.04	-1.01	0.670508	0.99999	Pfdn2	prefoldin 2	chr1	171345670 - 171359254	+	NM_011070; ENSMUST00000006579; ENSMUST00000135941; ENSMUST00000138323; BC026839; BC049606; OTTMUST00000051538; OTTMUST00000051539; OTTMUST00000051540; uc007doc.1	Complex
TC0100001587.mm.1	7.02	6.99	0.16	0.11	1.02	0.596108	0.99999			chr1	171354126 - 171355415	+		NonCoding
TC0100001588.mm.1	3.47	3.44	0.11	0.14	1.02	0.180988	0.99999			chr1	171361105 - 171362028	+		NonCoding
TC0100001589.mm.1	6.97	6.87	0.08	0.1	1.08	0.101522	0.99999	Pvrl4	poliovirus receptor-related 4	chr1	171370099 - 171388598	+	NM_001122680; NM_027893; ENSMUST00000006578; ENSMUST00000094325; ENSMUST00000111286; BC024948; OTTMUST00000051296; OTTMUST00000051301; OTTMUST00000051302; uc007doe.2; uc007dof.2; uc011wwc.1	Coding
TC0100001590.mm.1	7.92	7.86	0.22	0.15	1.04	0.467762	0.99999	Arhgap30	Rho GTPase activating protein 30	chr1	171388954 - 171410298	+	NM_001005508; ENSMUST00000056449; ENSMUST00000131607; ENSMUST00000135312; BC082573; OTTMUST00000051070; OTTMUST00000051071; OTTMUST00000051072; uc007doh.2; uc007doi.2	Complex
TC0100003870.mm.1	8.14	8.13	0.04	0.03	1	0.838576	0.99999	Usf1	upstream transcription factor 1	chr1	171411313 - 171418757	+	NM_009480; ENSMUST00000001284; ENSMUST00000159207; ENSMUST00000159371; ENSMUST00000159466; ENSMUST00000159929; ENSMUST00000160335; ENSMUST00000160486; ENSMUST00000161297; ENSMUST00000167546; BC049784; OTTMUST00000076758; OTTMUST00000076759; OTTMUST00000076760; OTTMUST00000076761; OTTMUST00000076762; OTTMUST00000076814; OTTMUST00000076815; OTTMUST00000081357; uc007doj.1; uc007dok.1; uc007dol.1; uc…	Complex
TC0100003871.mm.1	7.07	7.09	0.09	0.15	-1.01	0.921914	0.99999	Tstd1	thiosulfate sulfurtransferase (rhodanese)-like domain containing 1	chr1	171419033 - 171420352	+	NM_001164525; ENSMUST00000171362; uc011wwd.1	Coding
TC0100001592.mm.1	9.81	9.91	0.05	0.12	-1.07	0.260377	0.99999	F11r	F11 receptor	chr1	171437535 - 171464603	+	NM_172647; ENSMUST00000043839; ENSMUST00000144497; ENSMUST00000155913; BC021876; OTTMUST00000051546; OTTMUST00000051547; OTTMUST00000051548; uc007doo.1	Complex
TC0100001593.mm.1	6.43	6.38	0.09	0.08	1.03	0.905267	0.99999	Alyref2	Aly/REF export factor 2	chr1	171503478 - 171504750	+	NM_019484; ENSMUST00000081527; BC099405; uc007dop.1	Coding
TC0100001594.mm.1	6.69	6.61	0.37	0.53	1.06	0.908571	0.99999	Gm9765; Itlnb	predicted gene 9765; intelectin b	chr1	171515232 - 171516922	+	ENSMUST00000043170; BC145376; uc011wwe.1	Complex
TC0100001595.mm.1	6.68	6.76	0.26	0.12	-1.06	0.8361	0.99999	Cd244; LOC677008	CD244 natural killer cell receptor 2B4; natural killer cell receptor 2B4-like	chr1	171559193 - 171585318	+	NM_018729; ENSMUST00000004829; BC145067; BC150692; OTTMUST00000041041; uc007dor.1; uc007dos.1; uc029qup.1	Complex
TC0100001596.mm.1	3.71	3.72	0.15	0.06	-1	0.819921	0.99999			chr1	171621910 - 171622959	+		NonCoding
TC0100001597.mm.1	7.23	7.1	0.2	0.16	1.1	0.389528	0.99999	Cd48	CD48 antigen	chr1	171682009 - 171705258	+	NM_007649; ENSMUST00000015499; ENSMUST00000068584; BC060977; OTTMUST00000041023; uc007doz.1; uc007dpa.1	Coding
TC0100001598.mm.1	6.13	6.12	0.16	0.14	1	0.66287	0.99999			chr1	171688311 - 171690014	+		NonCoding
TC0100001599.mm.1	9.97	10.2	0.19	0.11	-1.17	0.443327	0.99999	Tma7-ps	translational machinery associated 7 homolog (S. cerevisiae), pseudogene; coiled-coil domain containing 72 (Ccdc72) pseudogene	chr1	171711077 - 171711500	+	ENSMUST00000118448; ENSMUST00000177707; OTTMUST00000051650	Complex
TC0100001600.mm.1	7.28	7.21	0.13	0.14	1.05	0.202917	0.99999	Slamf1	signaling lymphocytic activation molecule family member 1	chr1	171767127 - 171801184	+	NM_013730; ENSMUST00000015460; ENSMUST00000163992; BC117095; OTTMUST00000091753; OTTMUST00000091754; uc007dpb.1; uc007dpc.1	Complex
TC0100001601.mm.1	4.74	4.71	0.2	0.29	1.02	0.869938	0.99999			chr1	171793267 - 171795831	+		NonCoding
TC0100001602.mm.1	8.75	8.46	0.2	0.23	1.23	0.08438	0.99999	Cd84	CD84 antigen	chr1	171839697 - 171890718	+	NM_001252472; NM_001289470; NM_013489; ENSMUST00000042302; ENSMUST00000128189; ENSMUST00000135386; ENSMUST00000136479; ENSMUST00000155802; BC140952; BC144736; OTTMUST00000066580; OTTMUST00000066581; OTTMUST00000066582; OTTMUST00000066583; uc007dpd.3; uc007dpe.2; uc007dpf.2	Complex
TC0100001603.mm.1	5.54	5.56	0.32	0.11	-1.02	0.545331	0.99999	Gm10521	predicted gene 10521	chr1	171895664 - 171898237	+	XR_140471; ENSMUST00000097466	Coding
TC0100001604.mm.1	7.14	6.91	0.41	0.38	1.17	0.353175	0.99999	Slamf6	SLAM family member 6	chr1	171917537 - 171953167	+	NM_030710; ENSMUST00000171330; BC030031; uc007dpg.1; uc007dph.1; uc011wwh.1	Coding
TC0100001605.mm.1	10.27	10.39	0.15	0.25	-1.08	0.784015	0.99999	Copa	coatomer protein complex subunit alpha	chr1	172082529 - 172122332	+	NM_009938; ENSMUST00000027833; ENSMUST00000122845; ENSMUST00000124289; ENSMUST00000126634; ENSMUST00000133909; ENSMUST00000134468; ENSMUST00000135192; ENSMUST00000138407; ENSMUST00000142765; ENSMUST00000150298; ENSMUST00000152403; BC024070; BC047429; OTTMUST00000085713; OTTMUST00000085714; OTTMUST00000085716; OTTMUST00000085718; OTTMUST00000085719; OTTMUST00000085720; OTTMUST00000085723; OTTMUST0…	Complex
TC0100001606.mm.1	8.49	8.62	0.08	0.16	-1.09	0.528343	0.99999	Pex19	peroxisomal biogenesis factor 19; peroxisome biogenesis factor 19	chr1	172126755 - 172136497	+	NM_001159525; NM_023041; ENSMUST00000075895; ENSMUST00000111252; ENSMUST00000127662; ENSMUST00000133081; ENSMUST00000133546; ENSMUST00000147799; BC019767; OTTMUST00000073427; OTTMUST00000073428; OTTMUST00000073429; OTTMUST00000073430; OTTMUST00000073431; OTTMUST00000073432; uc007dpq.2; uc011wwj.1	Complex
TC0100001607.mm.1	8.43	8.51	0.07	0.08	-1.05	0.63702	0.99999	Dcaf8	DDB1 and CUL4 associated factor 8	chr1	172148015 - 172197326	+	NM_153555; ENSMUST00000074144; BC023704; BC023804; uc007dpr.2; uc007dps.2; uc007dpt.2; uc007dpu.2; uc007dpv.2; uc007dpw.2; uc007dpx.2	Complex
TC0100001608.mm.1	5.37	5.58	0.15	0.17	-1.16	0.151442	0.99999			chr1	172184427 - 172185733	+		NonCoding
TC0100001609.mm.1	5.62	5.72	0.24	0.24	-1.07	0.436288	0.99999	Gm17224	predicted gene 17224; novel transcript	chr1	172212467 - 172213696	+	ENSMUST00000171429; OTTMUST00000089559	NonCoding
TC0100001610.mm.1	7.36	7.33	0.06	0.06	1.02	0.7018	0.99999	Igsf8	immunoglobulin superfamily, member 8; immunoglobulin superfamily member 8	chr1	172261632 - 172319841	+	NM_080419; ENSMUST00000039506; ENSMUST00000085912; ENSMUST00000128508; ENSMUST00000139528; ENSMUST00000150598; ENSMUST00000155363; BC048387; OTTMUST00000050841; OTTMUST00000050842; OTTMUST00000050843; OTTMUST00000050844; OTTMUST00000050845; OTTMUST00000050846; uc007dqb.1; uc007dqe.1	Complex
TC0100001611.mm.1	6.11	6.22	0.22	0.16	-1.08	0.884434	0.99999	Kcnj10	potassium inwardly-rectifying channel, subfamily J, member 10	chr1	172341210 - 172374085	+	NM_001039484; ENSMUST00000056136; BC141088; uc007dqj.1	Complex
TC0100001612.mm.1	4.96	4.82	0.23	0.32	1.11	0.554862	0.99999			chr1	172354487 - 172356033	+		NonCoding
TC0100001613.mm.1	7.8	7.91	0.14	0.22	-1.08	0.928707	0.99999	Pigm	phosphatidylinositol glycan anchor biosynthesis, class M	chr1	172376531 - 172384099	+	NM_026234; ENSMUST00000052455; BC005650; BC083115; uc007dqk.2	Complex
TC0100001614.mm.1	5.55	5.53	0.2	0.26	1.02	0.600333	0.99999			chr1	172435308 - 172474969	+		NonCoding
TC0100001615.mm.1	6.86	6.93	0.3	0.07	-1.05	0.937753	0.99999	Slamf9	SLAM family member 9	chr1	172475358 - 172478575	+	NM_029612; ENSMUST00000027830; BC019477; OTTMUST00000050810; uc007dql.2	Coding
TC0100001616.mm.1	6.9	6.78	0.09	0.2	1.09	0.741684	0.99999	Igsf9	immunoglobulin superfamily, member 9	chr1	172481788 - 172498878	+	NM_001145800; NM_033608; ENSMUST00000052629; ENSMUST00000111235; ENSMUST00000125258; ENSMUST00000127052; ENSMUST00000127482; ENSMUST00000128638; ENSMUST00000132141; ENSMUST00000135267; ENSMUST00000140814; ENSMUST00000140816; ENSMUST00000141888; ENSMUST00000150855; ENSMUST00000155426; BC040281; OTTMUST00000085492; OTTMUST00000085493; OTTMUST00000085494; OTTMUST00000085495; OTTMUST00000085496; OTTM…	Complex
TC0100001617.mm.1	10.71	10.8	0.06	0.19	-1.06	0.884716	0.99999	Tagln2	transgelin 2	chr1	172500047 - 172507380	+	NM_178598; ENSMUST00000111228; ENSMUST00000111230; ENSMUST00000138296; BC009076; BC049861; OTTMUST00000051327; OTTMUST00000051328; OTTMUST00000051329; uc007dqp.1; uc029qur.1	Complex
TC0100001618.mm.1	5.87	5.76	0.08	0.18	1.08	0.676871	0.99999			chr1	172513249 - 172514807	+		NonCoding
TC0100001619.mm.1	5.39	5.47	0.35	0.51	-1.06	0.580685	0.99999			chr1	172514848 - 172518195	+		NonCoding
TC0100001620.mm.1	6.9	6.87	0.16	0.07	1.02	0.417061	0.99999	Ccdc19	coiled-coil domain containing 19	chr1	172520801 - 172545870	+	NM_027972; ENSMUST00000085894; ENSMUST00000159395; ENSMUST00000159792; ENSMUST00000160303; ENSMUST00000160531; ENSMUST00000161140; ENSMUST00000162988; BC150929; BC151048; OTTMUST00000087589; OTTMUST00000087590; OTTMUST00000087593; OTTMUST00000087594; OTTMUST00000087595; OTTMUST00000087596; OTTMUST00000087597; uc007dqq.2	Complex
TC0100001621.mm.1	6.82	6.77	0.12	0.18	1.03	0.845332	0.99999	Vsig8	V-set and immunoglobulin domain containing 8	chr1	172555938 - 172563717	+	NM_177723; NR_027644; ENSMUST00000061835; ENSMUST00000177086; BC064106; OTTMUST00000110230; OTTMUST00000110231; uc007dqs.2; uc007dqt.2	Complex
TC0100001622.mm.1	5.33	5.15	0.24	0.32	1.13	0.802284	0.99999	Crp	C-reactive protein, pentraxin-related	chr1	172698056 - 172699966	+	NM_007768; ENSMUST00000038495; BC011124; uc011wwq.1	Coding
TC0100001623.mm.1	3.64	3.73	0.16	0.22	-1.06	0.3367	0.99999			chr1	172811083 - 172814838	+		NonCoding
TC0100001624.mm.1	2.91	2.7	0.09	0.41	1.15	0.763933	0.99999			chr1	172873551 - 172874413	+		NonCoding
TC0100001625.mm.1	4.26	4.26	0.15	0.36	-1	0.587456	0.99999	Olfr16	olfactory receptor 16	chr1	172956768 - 172957817	+	NM_008763; ENSMUST00000038432; BC119298; BC119300	Coding
TC0100001626.mm.1	4.33	4.38	0.24	0.15	-1.04	0.713947	0.99999			chr1	172990018 - 172990861	+		NonCoding
TC0100001627.mm.1	4.13	3.95	0.12	0.43	1.14	0.920328	0.99999	Olfr1407-ps1	olfactory receptor 1407, pseudogene 1	chr1	173150131 - 173150372	+	ENSMUST00000085885	Complex
TC0100001628.mm.1	4.17	4.12	0.34	0.78	1.04	0.676933	0.99999	Olfr218	olfactory receptor 218	chr1	173203358 - 173204299	+	NM_001001809; ENSMUST00000057548; BC104291; uc007drc.1	Coding
TC0100001629.mm.1	4.23	4.18	0.29	0.56	1.04	0.594922	0.99999	Olfr1404	olfactory receptor 1404	chr1	173215607 - 173216640	+	NM_146881; ENSMUST00000056592; BC120856; uc007drd.2	Coding
TC0100001630.mm.1	4.5	4.39	0.2	0.35	1.08	0.728582	0.99999	Olfr418-ps1	olfactory receptor 418, pseudogene 1	chr1	173270147 - 173271137	+	NM_146651; ENSMUST00000059754; BC119223; uc007drf.2	Complex
TC0100001631.mm.1	6.48	6.4	0.13	0.11	1.05	0.338241	0.99999	Aim2	absent in melanoma 2	chr1	173350879 - 173466040	+	NM_001013779; ENSMUST00000135370; ENSMUST00000147604; ENSMUST00000151176; ENSMUST00000166137; ENSMUST00000173023; ENSMUST00000174263; BC009664; OTTMUST00000083366; OTTMUST00000084686; OTTMUST00000084687; OTTMUST00000098407; OTTMUST00000098408; uc011wws.1	Complex
TC0100001632.mm.1	7.58	7.08	0.62	0.3	1.41	0.216835	0.99999	Pyhin1	pyrin and HIN domain family, member 1	chr1	173630859 - 173647928	+	NM_175026; ENSMUST00000056071; BC096384; BC107378; BC107379; uc007drr.2; uc011wwu.1	Complex
TC0100001633.mm.1	6.85	6.67	0.6	0.3	1.13	0.340441	0.99999			chr1	173631856 - 173633312	+		NonCoding
TC0100001634.mm.1	6.87	6.74	0.11	0.15	1.09	0.153294	0.99999	Pydc3	pyrin domain containing 3	chr1	173673675 - 173698392	+	NM_001162938; ENSMUST00000085876; ENSMUST00000169857; ENSMUST00000182880; OTTMUST00000085790; OTTMUST00000114223; uc007drt.1	Complex
TC0100001635.mm.1	6.87	6.66	0.34	0.14	1.15	0.258377	0.99999			chr1	173728894 - 173885085	+		NonCoding
TC0100001636.mm.1	6.3	6.28	0.28	0.32	1.01	0.728684	0.99999	Olfr433	olfactory receptor 433	chr1	174041933 - 174042936	+	NM_146717; ENSMUST00000052975; BC119238; uc007dsn.2	Coding
TC0100001637.mm.1	4.69	4.71	0.23	0.24	-1.02	0.826496	0.99999	Olfr432	olfactory receptor 432	chr1	174050375 - 174051313	+	NM_146716; ENSMUST00000062665; BC106793; uc007dso.1	Coding
TC0100001638.mm.1	4.55	4.45	0.37	0.62	1.07	0.673572	0.99999	Olfr430	olfactory receptor 430	chr1	174069300 - 174070253	+	NM_146718; ENSMUST00000055873; uc007dsp.1	Coding
TC0100001639.mm.1	4.57	4.41	0.41	0.59	1.12	0.960984	0.99999	Olfr429	olfactory receptor 429	chr1	174089038 - 174089980	+	NM_146722; ENSMUST00000060693; BC127973; uc007dsq.2	Coding
TC0100001640.mm.1	5.1	5.11	0.63	0.78	-1.01	0.844302	0.99999	Olfr426; Olfr427	olfactory receptor 426; olfactory receptor 427	chr1	174099460 - 174100410	+	NM_001206926; NM_207158; ENSMUST00000080831; BC104103; BC104104; BC106807; uc007dsr.2	Coding
TC0100001641.mm.1	4.44	4.3	0.43	0.49	1.1	0.93986	0.99999	Olfr424	olfactory receptor 424	chr1	174136746 - 174137693	+	NM_146721; ENSMUST00000053941; BC104096; BC104097	Coding
TC0100001642.mm.1	4.22	4.03	0.39	0.48	1.15	0.625391	0.99999	Olfr421-ps1	olfactory receptor 421, pseudogene 1	chr1	174151481 - 174152530	+	NM_146720; NR_047667; ENSMUST00000171570; ENSMUST00000179386; BC119233	Complex
TC0100001643.mm.1	5.33	5.12	0.13	0.7	1.16	0.608628	0.99999	Olfr420	olfactory receptor 420	chr1	174158722 - 174159767	+	NM_146305; ENSMUST00000068403; BC145885; uc007dsv.2	Coding
TC0100001644.mm.1	7.07	7.1	0.22	0.17	-1.02	0.475512	0.99999	Spta1	spectrin alpha, erythrocytic 1; spectrin alpha 1	chr1	174172776 - 174248450	+	NM_011465; ENSMUST00000027817; ENSMUST00000156092; BC150747; OTTMUST00000073524; OTTMUST00000073563; uc007dsw.2	Complex
TC0100001645.mm.1	4.01	4.09	0.16	0.24	-1.05	0.457617	0.99999			chr1	174225164 - 174228491	+		NonCoding
TC0100001646.mm.1	4.51	4.45	0.39	0.54	1.04	0.749079	0.99999	Mptx1	mucosal pentraxin 1; novel protein (1810030J14Rik)	chr1	174330518 - 174332877	+	NM_025470; ENSMUST00000027816; BC024348; OTTMUST00000088620; uc007dsy.2	Coding
TC0100001647.mm.1	4.61	4.58	0.27	0.59	1.03	0.632811	0.99999	Olfr417	olfactory receptor 417	chr1	174368919 - 174369848	+	NM_207137; ENSMUST00000085862; uc007dsz.1	Coding
TC0100001648.mm.1	5.16	5.18	0.34	0.48	-1.02	0.762031	0.99999	Olfr248	olfactory receptor 248	chr1	174391046 - 174392055	+	NM_146714; ENSMUST00000075329; BC131960; BC131962	Coding
TC0100001649.mm.1	5.58	5.74	0.44	0.44	-1.12	0.430166	0.99999	Olfr414	olfactory receptor 414	chr1	174430430 - 174431384	+	NM_146761; ENSMUST00000053178; BC106815; BC106816	Coding
TC0100001650.mm.1	4.67	4.74	0.34	0.63	-1.05	0.418134	0.99999	Olfr220	olfactory receptor 220	chr1	174448625 - 174449602	+	NM_207694; ENSMUST00000085861; uc011wwz.1	Coding
TC0100001651.mm.1	5.09	5.05	0.02	0.13	1.03	0.633041	0.99999	Fmn2	formin 2	chr1	174501825 - 174822729	+	NM_019445; ENSMUST00000030039; BC094606; uc007dtd.2; uc007dte.1; uc011wxa.1; uc011wxb.1	Coding
TC0100001652.mm.1	4.73	4.63	0.2	0.46	1.07	0.69699	0.99999			chr1	175574309 - 175578415	+		NonCoding
TC0100001653.mm.1	6.15	6.09	0.11	0.16	1.04	0.525227	0.99999	Kmo	kynurenine 3-monooxygenase (kynurenine 3-hydroxylase)	chr1	175620381 - 175662116	+	NM_133809; ENSMUST00000040250; ENSMUST00000097458; ENSMUST00000137174; ENSMUST00000140474; ENSMUST00000142223; ENSMUST00000150646; BC014683; OTTMUST00000062947; OTTMUST00000062948; OTTMUST00000062949; OTTMUST00000062950; OTTMUST00000062951; OTTMUST00000062952; uc007dto.1; uc007dtp.1; uc011wxc.1; uc011wxd.1	Complex
TC0100001654.mm.1	4.07	4.03	0.18	0.27	1.02	0.900751	0.99999	Wdr64	WD repeat domain 64	chr1	175698593 - 175815734	+	NM_029453; ENSMUST00000094288; ENSMUST00000171939; uc007dtt.2; uc011wxe.1; uc011wxf.1	Complex
TC0100001655.mm.1	3.69	3.66	0.14	0.25	1.02	0.866372	0.99999	Gm25560	predicted gene, 25560	chr1	175800514 - 175800689	+	ENSMUST00000104606	NonCoding
TC0100001656.mm.1	5.39	5.29	0.11	0.13	1.08	0.457282	0.99999	Exo1	exonuclease 1	chr1	175880778 - 175911396	+	NM_012012; ENSMUST00000039725; BC006671; uc007dtu.2	Complex
TC0100001657.mm.1	9.59	9.68	0.24	0.25	-1.06	0.731044	0.99999	Gm23805	predicted gene, 23805	chr1	175904545 - 175904651	+	ENSMUST00000180129	NonCoding
TC0100001658.mm.1	5.43	5.28	0.2	0.5	1.11	0.910031	0.99999			chr1	175912388 - 175913489	+		NonCoding
TC0100001659.mm.1	3.25	3.36	0.09	0.14	-1.08	0.410138	0.99999			chr1	176179201 - 176181635	+		NonCoding
TC0100001660.mm.1	4.22	4.2	0.38	0.34	1.02	0.607454	0.99999			chr1	176276213 - 176279769	+		NonCoding
TC0100001661.mm.1	5.4	5.51	0.26	0.3	-1.08	0.673411	0.99999	Gm26104	predicted gene, 26104	chr1	176700617 - 176700724	+	ENSMUST00000157250	NonCoding
TC0100001662.mm.1	7.87	7.89	0.09	0.06	-1.01	0.692485	0.99999	Gm25288	predicted gene, 25288	chr1	176793956 - 176794220	+	ENSMUST00000122800	NonCoding
TC0100001663.mm.1	7.44	7.46	0.06	0.05	-1.02	0.218946	0.99999	Sdccag8	serologically defined colon cancer antigen 8; serologically defined colon cancer antigen 8 (Sdccag8), mRNA.	chr1	176814660 - 177020437	+	NM_029756; ENSMUST00000027785; ENSMUST00000056773; ENSMUST00000123409; ENSMUST00000133305; ENSMUST00000139589; ENSMUST00000150429; BC016244; BC025138; OTTMUST00000051035; OTTMUST00000051036; OTTMUST00000051037; OTTMUST00000051038; OTTMUST00000051039; OTTMUST00000051040; uc007duh.1; uc007dui.1; uc007duj.1; uc011wxh.1	Complex
TC0100001664.mm.1	5.3	5.33	0.19	0.21	-1.02	0.967986	0.99999	Gm25993	predicted gene, 25993	chr1	176879834 - 176879913	+	ENSMUST00000175391	NonCoding
TC0100001665.mm.1	5.11	5.13	0.23	0.12	-1.01	0.954279	0.99999			chr1	176889507 - 176890230	+		NonCoding
TC0100001666.mm.1	5.87	5.97	0.12	0.31	-1.07	0.207282	0.99999			chr1	176908932 - 176910330	+		NonCoding
TC0100001667.mm.1	6.14	6.12	0.15	0.24	1.01	0.388989	0.99999			chr1	176913212 - 176915666	+		NonCoding
TC0100001668.mm.1	4.97	4.94	0.13	0.2	1.02	0.95033	0.99999			chr1	176921628 - 176923587	+		NonCoding
TC0100001669.mm.1	8.26	8.26	0.45	0.57	-1	0.846255	0.99999			chr1	177257453 - 177272493	+		NonCoding
TC0100001670.mm.1	3.91	4.06	0.23	0.24	-1.11	0.655589	0.99999			chr1	177307823 - 177343134	+		NonCoding
TC0100001671.mm.1	8.08	8.11	0.11	0.04	-1.02	0.563651	0.99999	Zbtb18	zinc finger and BTB domain containing 18	chr1	177442407 - 177450764	+	NM_001012330; NM_013915; ENSMUST00000077225; ENSMUST00000094276; BC054529; uc007dul.2; uc007dum.1; uc007dun.2; uc011wxi.2	Coding
TC0100001672.mm.1	6.91	6.8	0.14	0.31	1.08	0.868241	0.99999	LOC102631545	uncharacterized LOC102631545	chr1	177458966 - 177461203	+	uc007duo.1	NonCoding
TC0100001673.mm.1	4.19	4.31	0.22	0.21	-1.09	0.457241	0.99999			chr1	177467378 - 177476267	+		NonCoding
TC0100001674.mm.1	4.6	4.61	0.16	0.12	-1.01	0.649903	0.99999			chr1	177519077 - 177522046	+		NonCoding
TC0100001675.mm.1	4.67	4.4	0.4	0.3	1.21	0.41472	0.99999	1700016C15Rik	RIKEN cDNA 1700016C15 gene; Novel protein (1700016C15Rik)	chr1	177729814 - 177753324	+	NM_027077; ENSMUST00000016106; OTTMUST00000073853; uc007dur.1	Coding
TC0100001676.mm.1	8.2	7.99	0.08	0.22	1.16	0.195963	0.99999	Gm16585	predicted gene 16585; ribosomal protein S8 (Rps8) pseudogene	chr1	177786856 - 177787465	+	ENSMUST00000161442; OTTMUST00000088543	Pseudogene
TC0100001677.mm.1	5.12	5.2	0.2	0.14	-1.05	0.802525	0.99999	Gm7068	predicted gene 7068	chr1	177808475 - 177962233	+	XM_982472	Coding
TC0100001678.mm.1	6.42	6.49	0.15	0.11	-1.06	0.688681	0.99999	Gm16432; Gm7068	predicted gene 16432; predicted gene 7068	chr1	177983423 - 178172704	+	NM_001034899; ENSMUST00000094273; BC147679; uc007duv.2; uc007duw.2; uc011wxj.1	Complex
TC0100001679.mm.1	5.27	5.42	0.09	0.08	-1.11	0.028903	0.99999			chr1	178143597 - 178147220	+		NonCoding
TC0100001680.mm.1	7.25	7.35	0.15	0.16	-1.07	0.436742	0.99999	Desi2	desumoylating isopeptidase 2; novel protein (5830417C01Rik)	chr1	178187417 - 178252598	+	NM_024282; ENSMUST00000027783; ENSMUST00000159284; ENSMUST00000161075; BC002200; BC046816; OTTMUST00000073574; OTTMUST00000073575; OTTMUST00000073644; uc007dux.1; uc011wxk.1	Complex
TC0100001681.mm.1	4.97	4.99	0.05	0.14	-1.01	0.561335	0.99999			chr1	178191087 - 178197102	+		NonCoding
TC0100001682.mm.1	7.05	7.22	0.12	0.29	-1.12	0.351917	0.99999			chr1	178200424 - 178202232	+		NonCoding
TC0100001683.mm.1	5.54	5.55	0.19	0.19	-1.01	0.945263	0.99999			chr1	178219218 - 178221619	+		NonCoding
TC0100001684.mm.1	6.26	6.38	0.18	0.18	-1.09	0.164844	0.99999	Gm9982	predicted gene 9982	chr1	178256103 - 178257301	+	XR_140474; ENSMUST00000069568	Coding
TC0100001685.mm.1	8.15	8.1	0.1	0.1	1.04	0.941139	0.99999	Cox20	COX20 Cox2 chaperone; family with sequence similarity 36, member A	chr1	178319130 - 178322693	+	NM_025511; ENSMUST00000027781; ENSMUST00000154437; BC055277; BC059717; OTTMUST00000052569; OTTMUST00000052570; uc007duz.1	Complex
TC0100001686.mm.1	5.74	5.92	0.29	0.19	-1.13	0.565588	0.99999			chr1	178339601 - 178341470	+		NonCoding
TC0100001687.mm.1	3.07	3.03	0.15	0.15	1.03	0.335183	0.99999	Gm24919	predicted gene, 24919	chr1	178390819 - 178390924	+	ENSMUST00000083020	NonCoding
TC0100001688.mm.1	6.72	6.7	0.14	0.14	1.01	0.55075	0.99999	Efcab2	EF-hand calcium binding domain 2	chr1	178405881 - 178483250	+	NM_026626; ENSMUST00000027775; BC025062; uc007dve.1	Coding
TC0100001689.mm.1	5.6	5.39	0.16	0.13	1.15	0.110029	0.99999			chr1	178483939 - 178484512	+		NonCoding
TC0100001690.mm.1	5.2	5.33	0.15	0.07	-1.1	0.068664	0.99999			chr1	178504411 - 178505880	+		NonCoding
TC0100001691.mm.1	5.64	5.45	0.12	0.28	1.14	0.262433	0.99999			chr1	178525750 - 178528005	+		NonCoding
TC0100001692.mm.1	6.79	6.88	0.1	0.12	-1.06	0.643741	0.99999	Kif26b	kinesin family member 26B	chr1	178529125 - 178932857	+	NM_001161665; ENSMUST00000160789; ENSMUST00000161017; BC056349; BC120791; OTTMUST00000088621; OTTMUST00000088651; uc007dvf.1; uc007dvh.2	Coding
TC0100001693.mm.1	9.45	9.63	0.5	0.54	-1.13	0.817237	0.99999	Gm24405	predicted gene, 24405	chr1	178636905 - 178637071	+	ENSMUST00000083033	NonCoding
TC0100001694.mm.1	5.1	5	0.19	0.34	1.07	0.915538	0.99999			chr1	178732707 - 178733990	+		NonCoding
TC0100001695.mm.1	5.12	5.01	0.08	0.3	1.08	0.889806	0.99999			chr1	178763883 - 178767078	+		NonCoding
TC0100001696.mm.1	5.97	6.18	0.12	0.23	-1.16	0.045795	0.99999	A730054J21Rik	RIKEN cDNA A730054J21 gene	chr1	178934425 - 178939199	+	uc007dvi.1	NonCoding
TC0100001697.mm.1	7.22	7.19	0.12	0.25	1.02	0.718979	0.99999	Gm15480	predicted gene 15480; ribosomal protein S6 (Rps6) pseudogene	chr1	179538417 - 179538935	+	ENSMUST00000120442; OTTMUST00000054006	Complex
TC0100001698.mm.1	7.87	7.97	0.09	0.14	-1.07	0.65743	0.99999	Cnst	consortin, connexin sorting protein; novel protein (9630058J23Rik)	chr1	179546370 - 179627478	+	NM_146105; ENSMUST00000040706; ENSMUST00000143270; ENSMUST00000144370; ENSMUST00000153962; BC034107; BC054802; OTTMUST00000054013; OTTMUST00000054014; OTTMUST00000054015; OTTMUST00000054016; uc007dvm.1; uc007dvn.1; uc007dvo.1	Complex
TC0100001699.mm.1	7.68	7.75	0.14	0.17	-1.05	0.658463	0.99999	Sccpdh	saccharopine dehydrogenase (putative)	chr1	179668210 - 179687189	+	NM_178653; ENSMUST00000040538; ENSMUST00000131039; ENSMUST00000134287; ENSMUST00000143936; ENSMUST00000144480; BC025803; OTTMUST00000052000; OTTMUST00000052001; OTTMUST00000052003; OTTMUST00000052004; OTTMUST00000052005; uc007dvp.1	Complex
TC0100001700.mm.1	6.78	6.72	0.23	0.51	1.04	0.98343	0.99999			chr1	179721331 - 179730035	+		NonCoding
TC0100001701.mm.1	5.87	5.78	0.16	0.08	1.07	0.28661	0.99999	Gm10518	predicted gene 10518	chr1	179803376 - 179804676	+	ENSMUST00000097454	Coding
TC0100001702.mm.1	6.72	6.5	0.27	0.38	1.17	0.863698	0.99999			chr1	179869400 - 179923641	+		Coding
TC0100001703.mm.1	8.77	8.93	0.12	0.19	-1.12	0.348255	0.99999	Cdc42bpa	CDC42 binding protein kinase alpha; Cdc42 binding protein kinase alpha	chr1	179960472 - 180165603	+	NM_001033285; ENSMUST00000076687; ENSMUST00000097450; ENSMUST00000097453; ENSMUST00000111117; ENSMUST00000129754; ENSMUST00000132894; ENSMUST00000133890; ENSMUST00000134959; ENSMUST00000135056; ENSMUST00000139002; ENSMUST00000143161; ENSMUST00000143176; ENSMUST00000143350; ENSMUST00000145181; ENSMUST00000145274; ENSMUST00000152582; BC158017; BC158095; OTTMUST00000051658; OTTMUST00000051700; OTTMU…	Complex
TC0100001704.mm.1	6.83	6.93	0.13	0.26	-1.07	0.520657	0.99999			chr1	179986909 - 179989310	+		NonCoding
TC0100001705.mm.1	5.87	5.9	0.1	0.2	-1.02	0.648351	0.99999			chr1	180021062 - 180023600	+		NonCoding
TC0100001706.mm.1	7.66	7.61	0.21	0.16	1.04	0.91629	0.99999			chr1	180125339 - 180129489	+		NonCoding
TC0100001707.mm.1	10.31	10.45	0.28	0.31	-1.1	0.370433	0.99999	Itpkb	inositol 1,4,5-trisphosphate 3-kinase B	chr1	180330476 - 180424802	+	NM_001081175; ENSMUST00000070181; BC151160; OTTMUST00000051715; uc007dwg.1	Complex
TC0100001708.mm.1	7.12	7.14	0.17	0.22	-1.02	0.517749	0.99999			chr1	180357649 - 180361341	+		NonCoding
TC0100001709.mm.1	7.9	8.17	0.19	0.28	-1.21	0.148197	0.99999			chr1	180362388 - 180364998	+		NonCoding
TC0100001710.mm.1	7.66	7.84	0.24	0.23	-1.13	0.246159	0.99999			chr1	180376444 - 180379514	+		NonCoding
TC0100001711.mm.1	8.38	8.52	0.09	0.18	-1.1	0.497411	0.99999	Parp1; Mir6904; mmu-mir-6904	poly (ADP-ribose) polymerase family, member 1; microRNA mir-6904; mmu-mir-6904	chr1	180568955 - 180601254	+	NM_007415; NR_105869; ENSMUST00000027777; ENSMUST00000183443; BC012041; uc007dwi.1	Complex
TC0100001712.mm.1	6.3	6.3	0.14	0.17	-1	0.408758	0.99999	Lin9	lin-9 homolog (C. elegans)	chr1	180641150 - 180690687	+	NM_001103182; NM_175186; ENSMUST00000085803; ENSMUST00000085804; uc007dwj.2; uc007dwk.2; uc007dwl.2; uc007dwm.2; uc007dwn.1; uc007dwo.1; uc011wxp.1	Complex
TC0100001713.mm.1	9.68	9.84	0.13	0.16	-1.12	0.391853	0.99999	Acbd3	acyl-Coenzyme A binding domain containing 3	chr1	180726043 - 180754204	+	NM_133225; ENSMUST00000027780; BC060602; uc007dwq.2	Complex
TC0100001714.mm.1	5.28	4.97	0.08	0.34	1.24	0.472058	0.99999			chr1	180755838 - 180758888	+		NonCoding
TC0100001715.mm.1	6.95	7.02	0.13	0.06	-1.05	0.82075	0.99999			chr1	180777842 - 180778906	+		NonCoding
TC0100001716.mm.1	8.26	8.36	0.42	0.69	-1.07	0.651375	0.99999			chr1	180786123 - 180792607	+		NonCoding
TC0100001717.mm.1	5.91	6.01	0.53	0.56	-1.07	0.525722	0.99999	Gm17275	predicted gene, 17275	chr1	180802566 - 180828375	+	ENSMUST00000181811	NonCoding
TC0100001718.mm.1	6.81	6.78	0.06	0.09	1.02	0.399966	0.99999	Gm16067	predicted gene 16067; Novel transcript	chr1	180813465 - 180817024	+	ENSMUST00000097448; ENSMUST00000159740; OTTMUST00000073653	NonCoding
TC0100001719.mm.1	2.83	2.87	0.23	0.24	-1.03	0.497042	0.99999	Gm24836	predicted gene, 24836	chr1	180832769 - 180832876	+	ENSMUST00000122609	NonCoding
TC0100001720.mm.1	8.69	8.82	0.09	0.2	-1.09	0.78228	0.99999	Sde2	SDE2 telomere maintenance homolog (S. pombe)	chr1	180851151 - 180868114	+	NM_145943; ENSMUST00000038091; BC031781; uc007dwt.1	Coding
TC0100001721.mm.1	6.32	6.16	0.11	0.13	1.11	0.478625	0.99999	Lefty2	left-right determination factor 2; Left-right determination factor 2	chr1	180893108 - 180899103	+	NM_177099; ENSMUST00000085797; ENSMUST00000155546; BC066224; OTTMUST00000050909; OTTMUST00000050910; uc007dwu.1	Complex
TC0100001722.mm.1	7.89	7.9	0.04	0.06	-1	0.876322	0.99999	Pycr2	pyrroline-5-carboxylate reductase family, member 2	chr1	180904274 - 180908088	+	NM_133705; ENSMUST00000027802; BC006882; uc007dwv.2	Complex
TC0100001723.mm.1	6.62	6.56	0.07	0.09	1.04	0.718182	0.99999	Lefty1	left right determination factor 1	chr1	180935022 - 180938401	+	NM_010094; ENSMUST00000037361; ENSMUST00000132087; BC050221; OTTMUST00000050907; OTTMUST00000050908; uc007dww.1	Complex
TC0100001724.mm.1	9.73	9.78	0.16	0.3	-1.04	0.905134	0.99999	Tmem63a	transmembrane protein 63a	chr1	180942344 - 180975112	+	NM_144794; ENSMUST00000027800; ENSMUST00000159436; ENSMUST00000160508; ENSMUST00000160536; ENSMUST00000161523; ENSMUST00000161847; ENSMUST00000161942; ENSMUST00000162283; BC014795; BC019442; OTTMUST00000088576; OTTMUST00000088577; OTTMUST00000088578; OTTMUST00000088579; OTTMUST00000088580; OTTMUST00000088583; OTTMUST00000088584; OTTMUST00000088585; uc007dwx.1; uc007dwy.1	Complex
TC0100001725.mm.1	3.37	3.43	0.42	0.41	-1.04	0.852257	0.99999			chr1	181026278 - 181029729	+		NonCoding
TC0100001726.mm.1	4.12	4.21	0.2	0.19	-1.06	0.595087	0.99999	9130409I23Rik	RIKEN cDNA 9130409I23 gene	chr1	181051237 - 181060667	+	NM_001033819; ENSMUST00000036819; BC147378; uc007dxa.1	Coding
TC0100001727.mm.1	6	5.89	0.23	0.39	1.08	0.868691	0.99999			chr1	181062085 - 181064435	+		NonCoding
TC0100001728.mm.1	6.37	6.33	0.1	0.14	1.03	0.224179	0.99999			chr1	181090634 - 181093358	+		NonCoding
TC0100001729.mm.1	5.89	5.91	0.12	0.12	-1.02	0.885627	0.99999			chr1	181144257 - 181145777	+		NonCoding
TC0100001730.mm.1	7.97	7.97	0.1	0.11	1	0.664413	0.99999	Cnih4	cornichon homolog 4 (Drosophila)	chr1	181150931 - 181168994	+	NM_030131; ENSMUST00000075968; ENSMUST00000111057; ENSMUST00000111059; ENSMUST00000134115; BC065395; OTTMUST00000052605; OTTMUST00000052606; OTTMUST00000052607; OTTMUST00000052608; uc007dxe.2; uc011wxr.1	Complex
TC0100001731.mm.1	5.66	5.65	0.13	0.16	1.01	0.730465	0.99999	A430110L20Rik	RIKEN cDNA A430110L20 gene; novel transcript (A430110L20Rik)	chr1	181225986 - 181228498	+	XR_140477; ENSMUST00000066988; ENSMUST00000181680; OTTMUST00000112096	NonCoding
TC0100001732.mm.1	6.1	6.09	0.16	0.19	1.01	0.705414	0.99999			chr1	181232459 - 181234999	+		NonCoding
TC0100001733.mm.1	5.39	5.28	0.1	0.28	1.08	0.895324	0.99999			chr1	181285808 - 181316149	+		NonCoding
TC0100001734.mm.1	6.11	5.99	0.17	0.27	1.09	0.764755	0.99999	Cnih3	cornichon homolog 3 (Drosophila)	chr1	181352628 - 181460641	+	NM_001160211; NM_001160212; NM_028408; ENSMUST00000027795; ENSMUST00000161880; ENSMUST00000162685; BC115640; OTTMUST00000088832; OTTMUST00000088833; OTTMUST00000088871; uc007dxh.2; uc007dxi.2; uc011wxs.1	Coding
TC0100001735.mm.1	4.45	4.44	0.22	0.3	1.01	0.618596	0.99999			chr1	181381178 - 181382488	+		NonCoding
TC0100001736.mm.1	4.32	4.22	0.13	0.21	1.07	0.790874	0.99999	Dnah14	dynein, axonemal, heavy chain 14	chr1	181576607 - 181815774	+	XM_003688772; ENSMUST00000097446; ENSMUST00000160345; ENSMUST00000160793; OTTMUST00000088638; OTTMUST00000088639; OTTMUST00000088640; uc007dxk.1; uc007dxl.1	Complex
TC0100001737.mm.1	4.89	4.96	0.07	0.21	-1.05	0.217022	0.99999			chr1	182020224 - 182022566	+		NonCoding
TC0100001738.mm.1	5.01	4.88	0.15	0.25	1.09	0.775061	0.99999			chr1	182027284 - 182029727	+		NonCoding
TC0100001739.mm.1	5.5	5.27	0.31	0.55	1.18	0.7301	0.99999			chr1	182050216 - 182050963	+		NonCoding
TC0100001740.mm.1	8	8.03	0.11	0.13	-1.02	0.995751	0.99999	Srp9	signal recognition particle 9	chr1	182124737 - 182132415	+	NM_012058; ENSMUST00000027792; ENSMUST00000111018; BC039648; BC090254; OTTMUST00000052511; OTTMUST00000052512; uc007dxu.2; uc007dxv.2	Complex
TC0100001741.mm.1	6.44	6.33	0.11	0.14	1.08	0.401926	0.99999			chr1	182125869 - 182128499	+		NonCoding
TC0100001742.mm.1	6.46	6.42	0.23	0.18	1.03	0.624902	0.99999			chr1	182255306 - 182272582	+		NonCoding
TC0100001743.mm.1	5.63	5.67	0.14	0.21	-1.03	0.534612	0.99999			chr1	182276400 - 182278591	+		NonCoding
TC0100001744.mm.1	5.73	5.54	0.18	0.21	1.14	0.355005	0.99999	1700047M11Rik	RIKEN cDNA 1700047M11 gene	chr1	182288019 - 182303742	+	NR_015458; uc007dxy.1; uc007dxz.2	NonCoding
TC0100001745.mm.1	9.78	10.02	0.26	0.28	-1.18	0.509925	0.99999	Trp53bp2	transformation related protein 53 binding protein 2	chr1	182409167 - 182462436	+	NM_173378; ENSMUST00000117245; OTTMUST00000066841; uc007dyc.1; uc007dyd.1	Coding
TC0100001746.mm.1	5.23	5.12	0.16	0.13	1.08	0.519475	0.99999			chr1	182475047 - 182478536	+		NonCoding
TC0100001747.mm.1	6.98	6.88	0.15	0.13	1.07	0.726959	0.99999			chr1	182484179 - 182493933	+		NonCoding
TC0100001748.mm.1	6.13	6	0.14	0.24	1.1	0.5052	0.99999			chr1	182494156 - 182498297	+		NonCoding
TC0100001749.mm.1	5.76	5.65	0.11	0.24	1.08	0.859651	0.99999	Capn8	calpain 8	chr1	182565007 - 182632352	+	NM_001145806; NM_130890; ENSMUST00000048941; ENSMUST00000168514; BC125504; uc007dyh.2; uc007dyi.2; uc011wxv.1	Complex
TC0100001750.mm.1	4.59	4.46	0.28	0.29	1.09	0.226058	0.99999			chr1	182663005 - 182663803	+		NonCoding
TC0100001751.mm.1	6.54	6.65	0.29	0.26	-1.08	0.674828	0.99999			chr1	182679939 - 182681892	+		NonCoding
TC0100001752.mm.1	7.65	7.73	0.04	0.14	-1.05	0.457948	0.99999	Susd4	sushi domain containing 4	chr1	182763860 - 182896598	+	NM_144796; ENSMUST00000085724; ENSMUST00000153348; ENSMUST00000155229; BC021842; OTTMUST00000066786; OTTMUST00000067235; OTTMUST00000067236; uc007dyk.1	Complex
TC0100001753.mm.1	4.64	4.76	0.35	0.38	-1.09	0.635173	0.99999			chr1	182935695 - 182939438	+		NonCoding
TC0100001754.mm.1	8.15	8.21	0.13	0.11	-1.04	0.437041	0.99999	Tlr5	toll-like receptor 5	chr1	182954788 - 182976044	+	NM_016928; ENSMUST00000110997; BC125240; uc007dyl.1	Coding
TC0100001755.mm.1	9.23	9.2	0.1	0.2	1.02	0.999893	0.99999	Aida	axin interactor, dorsalization associated	chr1	183296590 - 183324501	+	NM_181732; ENSMUST00000109166; BC057183; BC086763; uc008icu.2; uc012bom.1; uc029quz.1	Complex
TC0100001756.mm.1	7.65	7.82	0.12	0.19	-1.12	0.85012	0.99999	Taf1a	TATA box binding protein (Tbp)-associated factor, RNA polymerase I, A; TATA box binding protein (Tbp)-associated factor, RNA polymerase I, A (Taf1a), mRNA.	chr1	183388885 - 183410206	+	NM_001277957; NM_001277958; NM_001277959; NM_021466; ENSMUST00000097043; BC061106; BC138425; uc008icz.1; uc008ida.2; uc008idb.1; uc008idc.1; uc012boo.2	Complex
TC0100001757.mm.1	6.04	5.96	0.12	0.19	1.06	0.819235	0.99999	Hhipl2	hedgehog interacting protein-like 2	chr1	183418503 - 183437053	+	NM_030175; ENSMUST00000065900; BC034362; uc012bop.1	Coding
TC0100001758.mm.1	7.31	7.27	0.18	0.29	1.03	0.908759	0.99999			chr1	183420655 - 183422213	+		NonCoding
TC0100001759.mm.1	6.26	6.2	0.17	0.3	1.04	0.934447	0.99999			chr1	183553401 - 183564469	+		NonCoding
TC0100001760.mm.1	10.33	10.07	0.24	0.48	1.19	0.765533	0.99999			chr1	183617616 - 183618307	+		NonCoding
TC0100001761.mm.1	7.31	7.27	0.19	0.37	1.03	0.797887	0.99999			chr1	183675771 - 183677532	+		NonCoding
TC0100001762.mm.1	5.01	4.78	0.32	0.51	1.17	0.855184	0.99999			chr1	183696437 - 183699173	+		NonCoding
TC0100001763.mm.1	4.76	4.82	0.18	0.17	-1.04	0.682854	0.99999			chr1	183748977 - 183809746	+		NonCoding
TC0100001764.mm.1	3.69	3.76	0.1	0.21	-1.05	0.947136	0.99999			chr1	184010667 - 184012292	+		NonCoding
TC0100001765.mm.1	7.06	7.27	0.12	0.06	-1.16	0.020085	0.99999	Dusp10	dual specificity phosphatase 10	chr1	184013302 - 184075636	+	NM_022019; ENSMUST00000048655; ENSMUST00000139839; BC025066; OTTMUST00000085760; OTTMUST00000085761; uc007dym.1	Coding
TC0100001766.mm.1	5.75	5.7	0.21	0.2	1.03	0.917013	0.99999			chr1	184044414 - 184046782	+		NonCoding
TC0100001767.mm.1	5.66	5.71	0.06	0.21	-1.04	0.120121	0.99999			chr1	184046914 - 184048801	+		NonCoding
TC0100001768.mm.1	3.42	3.39	0.19	0.26	1.02	0.652177	0.99999			chr1	184169817 - 184172272	+		NonCoding
TC0100001769.mm.1	3.57	3.7	0.11	0.39	-1.09	0.196791	0.99999			chr1	184442980 - 184443732	+		NonCoding
TC0100001770.mm.1	5.41	5.11	0.16	0.38	1.23	0.585302	0.99999	4930488B22Rik	RIKEN cDNA 4930488B22 gene; novel transcript, antisense to Hlx	chr1	184712497 - 184718989	+	NR_040627; ENSMUST00000172500; OTTMUST00000096184; uc029qvc.1	NonCoding
TC0100001771.mm.1	5.17	5.25	0.06	0.34	-1.06	0.663331	0.99999			chr1	184734166 - 184739638	+		NonCoding
TC0100001772.mm.1	6.12	5.99	0.14	0.19	1.1	0.695822	0.99999			chr1	184782623 - 184784049	+		NonCoding
TC0100001773.mm.1	3.99	3.85	0.1	0.26	1.1	0.754218	0.99999			chr1	184811681 - 184812682	+		NonCoding
TC0100001774.mm.1	5.35	5.19	0.28	0.32	1.11	0.573177	0.99999			chr1	184923136 - 184942500	+		NonCoding
TC0100001775.mm.1	4.53	4.42	0.12	0.09	1.08	0.22581	0.99999			chr1	185031287 - 185032885	+		NonCoding
TC0100001776.mm.1	4.55	4.49	0.09	0.27	1.05	0.930812	0.99999			chr1	185056637 - 185059797	+		NonCoding
TC0100001777.mm.1	5.96	5.9	0.15	0.31	1.04	0.713688	0.99999			chr1	185086102 - 185091319	+		NonCoding
TC0100001778.mm.1	4.01	3.86	0.14	0.16	1.11	0.322382	0.99999			chr1	185117558 - 185120791	+		NonCoding
TC0100001779.mm.1	8.6	8.72	0.11	0.22	-1.09	0.882446	0.99999	Rab3gap2	RAB3 GTPase activating protein subunit 2	chr1	185204168 - 185286746	+	NM_001163754; ENSMUST00000069652; BC057872; uc007dyu.2; uc007dyv.2; uc007dyw.2; uc007dyx.1	Complex
TC0100001780.mm.1	4.82	4.91	0.16	0.19	-1.07	0.652035	0.99999			chr1	185216154 - 185218996	+		NonCoding
TC0100001781.mm.1	6.08	6.19	0.53	0.16	-1.08	0.682501	0.99999	Snora36b; Mir664	small nucleolar RNA, H/ACA box 36B; microRNA 664	chr1	185242907 - 185243043	+	NR_034044; NR_035529; ENSMUST00000104383; uc011wxz.1	NonCoding
TC0100001782.mm.1	6.37	6.54	0.15	0.18	-1.13	0.42538	0.99999			chr1	185287361 - 185288285	+		NonCoding
TC0100001783.mm.1	6.92	6.76	0.17	0.21	1.11	0.957844	0.99999	Mir215; 2010103J01Rik	microRNA 215; RIKEN cDNA 2010103J01 gene	chr1	185312187 - 185313803	+	NR_029908; ENSMUST00000083628; uc011wya.1; uc011wyc.1	NonCoding
TC0100001784.mm.1	7.34	6.87	0.21	0.25	1.39	0.15558	0.99999	Mir194-1	microRNA 194-1	chr1	185313319 - 185313385	+	NR_029580; ENSMUST00000083647; uc011wyb.1	NonCoding
TC0100001785.mm.1	4.33	4.17	0.19	0.15	1.11	0.505024	0.99999			chr1	185329451 - 185331858	+		NonCoding
TC0100001786.mm.1	8.28	8.36	0.15	0.11	-1.06	0.756844	0.99999	Bpnt1	bisphosphate 3-nucleotidase 1; bisphosphate 3'-nucleotidase 1	chr1	185332149 - 185357777	+	NM_011794; ENSMUST00000027916; ENSMUST00000110965; ENSMUST00000137757; ENSMUST00000151769; BC011036; OTTMUST00000050820; OTTMUST00000050821; OTTMUST00000050822; OTTMUST00000050823; uc007dzc.1; uc007dzd.1	Complex
TC0100001787.mm.1	8.94	9.16	0.14	0.23	-1.16	0.525392	0.99999	Eprs	glutamyl-prolyl-tRNA synthetase	chr1	185363095 - 185428355	+	NM_029735; ENSMUST00000046514; BC141049; uc007dze.1; uc007dzf.1; uc007dzg.1; uc007dzh.1	Complex
TC0100001788.mm.1	5.19	5.13	0.21	0.29	1.05	0.647892	0.99999	Slc30a10	solute carrier family 30, member 10; solute carrier family 30, member 10 (Slc30a10), mRNA.	chr1	185454848 - 185468762	+	NM_001033286; ENSMUST00000061093; uc007dzk.1; uc007dzl.1	Complex
TC0100001789.mm.1	6.08	5.79	0.22	0.39	1.22	0.613664	0.99999	5033404E19Rik	NSA2 ribosome biogenesis homolog pseudogene	chr1	185487294 - 185498159	+	NR_033600; uc011wyd.1	NonCoding
TC0100001791.mm.1	5.12	5.16	0.19	0.21	-1.03	0.750562	0.99999			chr1	185558455 - 185574798	+		NonCoding
TC0100001792.mm.1	5.15	5.06	0.2	0.35	1.06	0.937007	0.99999			chr1	185611505 - 185645058	+		NonCoding
TC0100001793.mm.1	5.59	5.34	0.12	0.31	1.19	0.205956	0.99999	Gm23821	predicted gene, 23821	chr1	186123201 - 186123306	+	ENSMUST00000158738	NonCoding
TC0100001794.mm.1	4.44	4.52	0.19	0.09	-1.05	0.575262	0.99999			chr1	186347315 - 186348425	+		NonCoding
TC0100001795.mm.1	4.58	4.49	0.19	0.26	1.07	0.949047	0.99999			chr1	186587243 - 186615445	+		NonCoding
TC0100001796.mm.1	5.71	5.53	0.26	0.35	1.14	0.824221	0.99999	Gm26169	predicted gene, 26169	chr1	186676742 - 186676876	+	ENSMUST00000158420	NonCoding
TC0100001797.mm.1	7.1	7.35	0.42	0.48	-1.19	0.365146	0.99999			chr1	186709862 - 186711226	+		NonCoding
TC0100001798.mm.1	5.85	5.79	0.03	0.14	1.04	0.382416	0.99999	A430105J06Rik	RIKEN cDNA A430105J06 gene	chr1	186749396 - 186752921	+	ENSMUST00000180869; uc007dzr.1	NonCoding
TC0100001799.mm.1	4.14	4.16	0.13	0.22	-1.02	0.772674	0.99999			chr1	186926933 - 186930112	+		NonCoding
TC0100001800.mm.1	9.46	9.33	0.22	0.25	1.1	0.301329	0.99999	Gm3809	predicted gene 3809; Glyceraldehyde-3-phosphate dehydrogenase (Gapdh) pseudogene	chr1	186960508 - 186961513	+	ENSMUST00000180973; OTTMUST00000112442	Pseudogene
TC0100001801.mm.1	4.66	4.64	0.1	0.25	1.01	0.799631	0.99999	D1Pas1	DNA segment, Chr 1, Pasteur Institute 1; novel protein	chr1	186967416 - 186970627	+	NM_033077; ENSMUST00000045108; BC139286; BC139287; OTTMUST00000072281; uc007dzs.1	Coding
TC0100001802.mm.1	6.84	6.82	0.2	0.28	1.01	0.943742	0.99999			chr1	186999058 - 187240357	+		NonCoding
TC0100001803.mm.1	6.16	6.23	0.2	0.35	-1.05	0.826814	0.99999	1700007P06Rik	RIKEN cDNA 1700007P06 gene; novel transcript	chr1	187125119 - 187127870	+	NR_040554; ENSMUST00000160380; OTTMUST00000055394; uc007dzu.1	NonCoding
TC0100001804.mm.1	7.02	6.98	0.04	0.08	1.03	0.794023	0.99999	Gpatch2; Gm21710	G patch domain containing 2; predicted gene, 21710	chr1	187215508 - 187351704	+	NM_026367; XR_140480; ENSMUST00000044812; ENSMUST00000065573; ENSMUST00000097443; ENSMUST00000110943; ENSMUST00000159748; ENSMUST00000160471; ENSMUST00000160481; ENSMUST00000160570; ENSMUST00000161260; BC054810; OTTMUST00000055489; OTTMUST00000055490; OTTMUST00000055491; OTTMUST00000055493; OTTMUST00000055646; OTTMUST00000055647; OTTMUST00000055648; OTTMUST00000055649; uc007dzx.2; uc007dzy.2; uc0…	Complex
TC0100001805.mm.1	5.69	5.74	0.37	0.4	-1.04	0.962908	0.99999			chr1	187447877 - 187462664	+		NonCoding
TC0100001806.mm.1	5.9	5.8	0.07	0.14	1.07	0.393232	0.99999	Esrrg	estrogen-related receptor gamma	chr1	187608791 - 188214885	+	NM_001243792; NM_011935; ENSMUST00000027906; ENSMUST00000110938; ENSMUST00000110939; ENSMUST00000127489; ENSMUST00000152927; BC082324; OTTMUST00000053412; OTTMUST00000053413; OTTMUST00000053430; OTTMUST00000053595; OTTMUST00000053596; uc007eaa.2; uc007eab.2; uc011wyg.2	Complex
TC0100001808.mm.1	4.15	4.07	0.11	0.16	1.06	0.862698	0.99999			chr1	187829863 - 187830478	+		NonCoding
TC0100001809.mm.1	4.72	4.77	0.22	0.11	-1.03	0.68617	0.99999			chr1	187849772 - 187852702	+		NonCoding
TC0100001810.mm.1	5.07	5.25	0.25	0.29	-1.14	0.787905	0.99999			chr1	188030741 - 188032593	+		NonCoding
TC0100001811.mm.1	4.77	5.02	0.31	0.35	-1.19	0.852233	0.99999			chr1	188160707 - 188163143	+		NonCoding
TC0100001812.mm.1	5.24	5.16	0.14	0.22	1.06	0.889183	0.99999	Ush2a	Usher syndrome 2A (autosomal recessive, mild); Usher syndrome 2A (autosomal recessive, mild) homolog (human)	chr1	188262023 - 188965041	+	NM_021408; ENSMUST00000060479; ENSMUST00000124358; ENSMUST00000127077; ENSMUST00000142159; ENSMUST00000142189; OTTMUST00000044109; OTTMUST00000044110; OTTMUST00000044111; OTTMUST00000044112; OTTMUST00000044113; uc007ead.1; uc007eae.1; uc007eaf.1; uc007eag.1; uc007eah.1	Complex
TC0100001813.mm.1	3.85	3.91	0.35	0.36	-1.04	0.579215	0.99999			chr1	188558059 - 188562065	+		NonCoding
TC0100001814.mm.1	2.55	2.58	0.06	0.16	-1.02	0.518172	0.99999	Gm25269	predicted gene, 25269	chr1	188760476 - 188760579	+	ENSMUST00000122601	NonCoding
TC0100001815.mm.1	5.33	5.45	0.1	0.18	-1.08	0.351961	0.99999			chr1	188972519 - 188973739	+		NonCoding
TC0100001816.mm.1	7.18	7.13	0.44	0.67	1.04	0.816251	0.99999			chr1	188988249 - 188989106	+		NonCoding
TC0100001817.mm.1	4.6	4.49	0.11	0.23	1.08	0.867871	0.99999			chr1	189064895 - 189066433	+		NonCoding
TC0100001818.mm.1	6.74	6.72	0.13	0.07	1.02	0.958366	0.99999			chr1	189343431 - 189344897	+		NonCoding
TC0100001819.mm.1	12.29	12.34	0.24	0.31	-1.04	0.749842	0.99999	Gm24092	predicted gene, 24092	chr1	189393350 - 189393470	+	ENSMUST00000180257	NonCoding
TC0100001820.mm.1	4.82	4.66	0.1	0.27	1.12	0.499696	0.99999			chr1	189422437 - 189430395	+		NonCoding
TC0100001821.mm.1	9.08	9.04	0.23	0.18	1.03	0.831402	0.99999	Ptpn14	protein tyrosine phosphatase, non-receptor type 14	chr1	189728268 - 189876695	+	NM_008976; ENSMUST00000027898; ENSMUST00000097442; ENSMUST00000128275; ENSMUST00000148129; OTTMUST00000052440; OTTMUST00000064631; OTTMUST00000064632; uc007eas.1; uc007eat.1; uc007eau.1; uc007eav.1; uc007eaw.1; uc011wyk.1; uc011wyl.1	Complex
TC0100001822.mm.1	4.89	4.82	0.19	0.22	1.05	0.692897	0.99999			chr1	189778641 - 189780540	+		NonCoding
TC0100001823.mm.1	5.28	5.17	0.16	0.18	1.08	0.867891	0.99999			chr1	189879935 - 189884654	+		NonCoding
TC0100001824.mm.1	5.7	5.55	0.29	0.3	1.11	0.902892	0.99999			chr1	190048788 - 190091303	+		NonCoding
TC0100001825.mm.1	5.14	5.23	0.21	0.34	-1.07	0.802663	0.99999	Gm17566	predicted gene, 17566; novel transcript, antisense to Prox1	chr1	190170295 - 190217279	+	ENSMUST00000110279; OTTMUST00000104403	NonCoding
TC0100001826.mm.1	4.71	4.62	0.1	0.58	1.07	0.574353	0.99999			chr1	190218689 - 190224139	+		NonCoding
TC0100001827.mm.1	6.25	6.03	0.18	0.33	1.17	0.501776	0.99999			chr1	190403648 - 190417145	+		NonCoding
TC0100001828.mm.1	6.06	5.9	0.22	0.34	1.12	0.774566	0.99999			chr1	190594262 - 190597703	+		NonCoding
TC0100001829.mm.1	5.94	6.02	0.18	0.29	-1.06	0.726392	0.99999			chr1	190691257 - 190697678	+		NonCoding
TC0100001830.mm.1	6.77	6.6	0.15	0.26	1.13	0.836946	0.99999			chr1	190760976 - 190770576	+		NonCoding
TC0100001831.mm.1	7.86	7.89	0.06	0.03	-1.02	0.530638	0.99999	Angel2	angel homolog 2 (Drosophila); angel homolog 2	chr1	190925108 - 190946962	+	NM_001199020; NM_021421; NR_037578; NR_037579; ENSMUST00000027947; ENSMUST00000066632; ENSMUST00000110899; ENSMUST00000123384; ENSMUST00000130298; ENSMUST00000134187; ENSMUST00000135364; ENSMUST00000137608; ENSMUST00000144693; ENSMUST00000146048; BC024907; OTTMUST00000051004; OTTMUST00000051005; OTTMUST00000051006; OTTMUST00000051007; OTTMUST00000051008; OTTMUST00000051009; OTTMUST00000051010; OT…	Complex
TC0100001832.mm.1	5.01	4.94	0.29	0.46	1.06	0.842741	0.99999			chr1	190992709 - 190994437	+		NonCoding
TC0100001833.mm.1	5.04	5.2	0.21	0.11	-1.11	0.850915	0.99999	A230020J21Rik	RIKEN cDNA A230020J21 gene	chr1	191025350 - 191029781	+	NR_027298; ENSMUST00000181050; uc011wyo.1	Complex
TC0100001834.mm.1	5.07	4.78	0.14	0.36	1.23	0.319184	0.99999	Spata45	spermatogenesis associated 45	chr1	191036822 - 191042941	+	NM_029336; ENSMUST00000077889; uc007ebw.2	Coding
TC0100001835.mm.1	6.79	6.5	0.33	0.57	1.23	0.959563	0.99999			chr1	191049279 - 191055373	+		NonCoding
TC0100001836.mm.1	5.57	5.58	0.12	0.23	-1.01	0.50044	0.99999	Nsl1	NSL1, MIND kinetochore complex component, homolog (S. cerevisiae)	chr1	191063012 - 191084558	+	NM_198654; ENSMUST00000076952; ENSMUST00000078259; ENSMUST00000139340; BC029086; OTTMUST00000073527; OTTMUST00000073528; OTTMUST00000073529; uc007eca.2; uc011wyq.1	Coding
TC0100001837.mm.1	7.25	7.11	0.09	0.11	1.1	0.212998	0.99999	Batf3	basic leucine zipper transcription factor, ATF-like 3	chr1	191097880 - 191108947	+	NM_030060; ENSMUST00000027943; BC117083; uc007ecc.1; uc007ecd.1	Complex
TC0100001838.mm.1	6.9	6.77	0.14	0.21	1.1	0.992837	0.99999	Gm24748	predicted gene, 24748	chr1	191196906 - 191197013	+	ENSMUST00000157836	NonCoding
TC0100001839.mm.1	6.41	6.45	0.17	0.14	-1.02	0.416566	0.99999	D730003I15Rik	RIKEN cDNA D730003I15 gene; novel transcript	chr1	191224454 - 191225866	+	XR_140481; ENSMUST00000139056; OTTMUST00000085750; uc007ecf.1	NonCoding
TC0100001840.mm.1	5.88	5.88	0.11	0.1	1	0.993834	0.99999			chr1	191249424 - 191251266	+		NonCoding
TC0100001841.mm.1	5.32	5.24	0.13	0.13	1.06	0.761762	0.99999			chr1	191261776 - 191288714	+		NonCoding
TC0100001842.mm.1	5.68	5.57	0.14	0.15	1.08	0.212588	0.99999			chr1	191299505 - 191301259	+		NonCoding
TC0100001843.mm.1	6.29	6.28	0.15	0.12	1.01	0.989513	0.99999			chr1	191306789 - 191310023	+		NonCoding
TC0100001844.mm.1	7.92	8	0.12	0.1	-1.06	0.439084	0.99999	Tmem206	transmembrane protein 206	chr1	191325912 - 191352925	+	NM_025864; ENSMUST00000027940; BC027151; OTTMUST00000073369; uc007ech.1	Coding
TC0100001845.mm.1	4.51	4.73	0.27	0.23	-1.16	0.587362	0.99999			chr1	191373267 - 191375042	+		NonCoding
TC0100001846.mm.1	5.45	5.45	0.15	0.27	1	0.368326	0.99999			chr1	191406551 - 191407161	+		NonCoding
TC0100001847.mm.1	4.79	4.57	0.13	0.42	1.16	0.86913	0.99999			chr1	191410855 - 191413033	+		NonCoding
TC0100001848.mm.1	5.68	5.51	0.16	0.33	1.13	0.875693	0.99999			chr1	191420672 - 191421923	+		NonCoding
TC0100001849.mm.1	5.55	5.31	0.4	0.48	1.18	0.742001	0.99999			chr1	191474019 - 191476526	+		NonCoding
TC0100001850.mm.1	6.15	5.79	0.26	0.29	1.28	0.381831	0.99999			chr1	191487233 - 191490315	+		NonCoding
TC0100001851.mm.1	4.29	4.34	0.13	0.31	-1.04	0.533448	0.99999			chr1	191490342 - 191491517	+		NonCoding
TC0100001852.mm.1	9.33	9.21	0.59	0.77	1.08	0.994272	0.99999			chr1	191501807 - 191502749	+		NonCoding
TC0100001853.mm.1	8.22	8.46	0.13	0.26	-1.18	0.393036	0.99999	Ints7	integrator complex subunit 7	chr1	191575734 - 191623686	+	NM_178632; ENSMUST00000045450; BC054120; uc007eco.1; uc007ecp.1; uc007ecq.1; uc007ecr.1	Complex
TC0100001854.mm.1	5.79	5.74	0.19	0.17	1.04	0.494046	0.99999			chr1	191597807 - 191598267	+		NonCoding
TC0100001855.mm.1	8.82	9.07	0.14	0.18	-1.19	0.257214	0.99999	Lpgat1	lysophosphatidylglycerol acyltransferase 1	chr1	191717834 - 191784257	+	NM_001134829; NM_172266; ENSMUST00000110855; ENSMUST00000110856; ENSMUST00000130876; ENSMUST00000133076; ENSMUST00000138494; BC013667; OTTMUST00000051902; OTTMUST00000051903; OTTMUST00000051904; OTTMUST00000051905; OTTMUST00000051906; uc007ecs.3; uc007ect.3; uc007ecu.3	Complex
TC0100001856.mm.1	6.05	6.17	0.08	0.23	-1.09	0.274228	0.99999			chr1	191726371 - 191729114	+		NonCoding
TC0100001857.mm.1	7.38	7.31	0.45	0.17	1.05	0.423176	0.99999	5430414B12Rik	RIKEN cDNA 5430414B12 gene	chr1	191817381 - 191820331	+	uc007ecv.1	NonCoding
TC0100001858.mm.1	6.56	6.53	0.26	0.06	1.02	0.310688	0.99999	Nek2	NIMA (never in mitosis gene a)-related expressed kinase 2	chr1	191821444 - 191833050	+	NM_010892; ENSMUST00000027931; ENSMUST00000126446; ENSMUST00000136733; ENSMUST00000150839; BC010302; BC011316; BC057576; OTTMUST00000066790; OTTMUST00000066791; OTTMUST00000066792; OTTMUST00000066793; uc007ecw.2; uc007ecx.2; uc011wyv.1	Complex
TC0100001859.mm.1	9.03	9.07	0.13	0.18	-1.03	0.691627	0.99999	Slc30a1	solute carrier family 30 (zinc transporter), member 1	chr1	191906767 - 191913247	+	NM_009579; ENSMUST00000044954; ENSMUST00000161756; BC052166; OTTMUST00000051885; OTTMUST00000051886; uc007edc.1	Complex
TC0100001860.mm.1	6.79	6.64	0.09	0.18	1.11	0.727804	0.99999	Rd3	retinal degeneration 3	chr1	191977373 - 191988282	+	NM_001177900; NM_023727; ENSMUST00000053463; ENSMUST00000175680; ENSMUST00000180463; ENSMUST00000181512; BC017602; BC103778; BC116935; BC116937; OTTMUST00000111011; OTTMUST00000112818; OTTMUST00000112819; uc007edd.2; uc007ede.2	Coding
TC0100001861.mm.1	5.65	5.6	0.17	0.31	1.04	0.555585	0.99999	Gm26879	predicted gene, 26879	chr1	192092337 - 192100275	+	ENSMUST00000181127	NonCoding
TC0100001862.mm.1	6.62	6.62	0.21	0.26	1	0.771565	0.99999	Gm10516	predicted gene 10516	chr1	192136898 - 192151025	+	NR_033536; ENSMUST00000180598; uc007edm.1	NonCoding
TC0100001863.mm.1	7.34	7.38	0.13	0.12	-1.03	0.728349	0.99999	Kcnh1	potassium voltage-gated channel, subfamily H (eag-related), member 1	chr1	192190784 - 192510159	+	NM_001038607; NM_010600; ENSMUST00000078470; ENSMUST00000110844; ENSMUST00000151152; BC109012; BC109013; OTTMUST00000060175; OTTMUST00000060176; OTTMUST00000060177; uc007edn.1; uc007edo.1	Complex
TC0100001864.mm.1	9.72	9.72	0.59	0.68	-1	0.90174	0.99999			chr1	192631411 - 192631458	+		NonCoding
TC0100001865.mm.1	6.47	6.07	0.4	0.46	1.32	0.159073	0.99999	Gm22265	predicted gene, 22265	chr1	192745571 - 192745686	+	ENSMUST00000082947	NonCoding
TC0100001866.mm.1	5.29	5.23	0.2	0.31	1.04	0.938248	0.99999	1700065J18Rik	RIKEN cDNA 1700065J18 gene	chr1	192841675 - 192843113	+	NR_040468; uc007edr.2	NonCoding
TC0100001867.mm.1	6.81	6.71	0.12	0.18	1.07	0.352888	0.99999	Gm15867	predicted gene 15867; Novel transcript	chr1	192854928 - 192856487	+	ENSMUST00000159407; OTTMUST00000066889; uc007edt.1	NonCoding
TC0100003872.mm.1	7.65	7.65	0.07	0.04	1	0.568529	0.99999	Irf6	interferon regulatory factor 6	chr1	193153112 - 193172042	+	NM_016851; ENSMUST00000076521; ENSMUST00000138826; ENSMUST00000140066; BC008515; OTTMUST00000083863; OTTMUST00000083864; OTTMUST00000083866; uc007edx.1; uc007edy.1; uc007edz.1	Complex
TC0100003873.mm.1	6.36	6.45	0.07	0.08	-1.06	0.158511	0.99999	A130010J15Rik	RIKEN cDNA A130010J15 gene; Novel protein (A130010J15Rik)	chr1	193173469 - 193177832	+	NM_001160359; NM_001160360; NM_181048; ENSMUST00000110831; ENSMUST00000160077; ENSMUST00000161235; ENSMUST00000178744; BC055955; OTTMUST00000049171; OTTMUST00000049172; OTTMUST00000049174; uc007eeb.2; uc011wza.1; uc011wzb.1	Complex
TC0100001869.mm.1	6.57	6.54	0.2	0.37	1.02	0.890242	0.99999	Gm15872	predicted gene 15872; Novel transcript	chr1	193187375 - 193192011	+	ENSMUST00000162454; OTTMUST00000066949	NonCoding
TC0100001870.mm.1	5.86	5.67	0.29	0.33	1.14	0.672871	0.99999	4930570N18Rik	RIKEN cDNA 4930570N18 gene; novel transcript	chr1	193203039 - 193226208	+	ENSMUST00000159273; OTTMUST00000075993	NonCoding
TC0100001871.mm.1	7.72	7.83	0.11	0.14	-1.08	0.223669	0.99999	Lamb3; 1600010F14Rik	laminin, beta 3; RIKEN cDNA 1600010F14 gene; novel transcript	chr1	193207699 - 193343878	+	NM_001277928; NM_008484; ENSMUST00000016315; ENSMUST00000159955; ENSMUST00000161526; ENSMUST00000162180; ENSMUST00000162977; BC008516; OTTMUST00000062678; OTTMUST00000062679; OTTMUST00000062716; OTTMUST00000062717; OTTMUST00000079282; uc007eed.1; uc007eee.1; uc007eek.1	Complex
TC0100001872.mm.1	6.73	6.53	0.09	0.28	1.14	0.321834	0.99999			chr1	193272161 - 193273216	+		NonCoding
TC0100001873.mm.1	5.31	5.25	0.19	0.32	1.05	0.782331	0.99999			chr1	193281271 - 193283843	+		NonCoding
TC0100001874.mm.1	4.31	4.41	0.28	0.18	-1.07	0.60726	0.99999			chr1	193476625 - 193479250	+		NonCoding
TC0100001875.mm.1	4.75	4.75	0.16	0.49	-1	0.812301	0.99999			chr1	193493603 - 193495886	+		NonCoding
TC0100001876.mm.1	7.48	7.27	0.19	0.4	1.16	0.72403	0.99999			chr1	193688072 - 193788410	+		NonCoding
TC0100001877.mm.1	8.92	8.98	0.12	0.21	-1.05	0.437021	0.99999	Plxna2	plexin A2	chr1	194619829 - 194816869	+	NM_008882; ENSMUST00000027952; ENSMUST00000124785; ENSMUST00000125381; ENSMUST00000135664; BC068155; OTTMUST00000042096; OTTMUST00000042105; OTTMUST00000042106; OTTMUST00000042107; uc007een.1; uc007eeo.1	Complex
TC0100001878.mm.1	8.1	8.05	0.31	0.22	1.04	0.383242	0.99999			chr1	194669673 - 194671506	+		NonCoding
TC0100001879.mm.1	6.82	7.17	0.24	0.28	-1.27	0.114257	0.99999			chr1	194732707 - 194733238	+		NonCoding
TC0100001880.mm.1	5.21	5.56	0.42	0.15	-1.28	0.204256	0.99999	Mir3962	microRNA 3962	chr1	194822001 - 194822064	+	NR_039539; ENSMUST00000174892	NonCoding
TC0100001881.mm.1	3.72	3.4	0.23	0.31	1.25	0.364134	0.99999	Gm23885	predicted gene, 23885	chr1	194858657 - 194858950	+	ENSMUST00000122682	NonCoding
TC0100001882.mm.1	9.55	9.82	0.2	0.12	-1.2	0.077523	0.99999	Cd34	CD34 antigen	chr1	194938821 - 194961292	+	NM_001111059; NM_133654; ENSMUST00000016638; ENSMUST00000110815; BC006607; uc007eep.2; uc007eeq.2	Complex
TC0100001883.mm.1	7.58	7.4	0.15	0.08	1.13	0.094724	0.99999	A330023F24Rik; Mir29c; Mir29b-2	RIKEN cDNA A330023F24 gene; microRNA 29c; microRNA 29b-2	chr1	194976375 - 195037908	+	NR_015566; NR_029745; NR_029809; ENSMUST00000083478; ENSMUST00000083614; ENSMUST00000181226; ENSMUST00000181273; ENSMUST00000181947; uc007eer.2; uc007ees.1; uc011wzf.1; uc011wzg.1	NonCoding
TC0100001884.mm.1	6.82	6.72	0.11	0.22	1.07	0.690308	0.99999			chr1	194993260 - 194996195	+		NonCoding
TC0100001885.mm.1	6.52	6.37	0.14	0.3	1.11	0.978228	0.99999			chr1	195013747 - 195016452	+		NonCoding
TC0100001886.mm.1	4.73	4.54	0.23	0.07	1.14	0.230206	0.99999			chr1	195042383 - 195044679	+		NonCoding
TC0100001887.mm.1	6.03	5.91	0.06	0.28	1.09	0.759269	0.99999			chr1	195134562 - 195135337	+		NonCoding
TC0100001888.mm.1	12.87	12.95	0.17	0.25	-1.06	0.739154	0.99999	Gm24802	predicted gene, 24802	chr1	195228278 - 195228398	+	ENSMUST00000178897	NonCoding
TC0100001889.mm.1	5.97	6.07	0.13	0.09	-1.07	0.124113	0.99999	Xkr4	X Kell blood group precursor related family member 4	chr1	3205901 - 3671498	-	NM_001011874; ENSMUST00000070533; ENSMUST00000159265; ENSMUST00000162897; OTTMUST00000065166; OTTMUST00000086624; OTTMUST00000086625; uc007aet.1; uc007aeu.1	Complex
TC0100001890.mm.1	4.04	4.09	0.2	0.14	-1.03	0.698381	0.99999			chr1	3309365 - 3311078	-		NonCoding
TC0100001891.mm.1	5.43	5.65	0.39	0.32	-1.17	0.964801	0.99999			chr1	3365731 - 3368549	-		NonCoding
TC0100001892.mm.1	4.72	4.61	0.24	0.61	1.08	0.410646	0.99999			chr1	3375533 - 3377788	-		NonCoding
TC0100001893.mm.1	3.53	3.59	0.27	0.32	-1.04	0.771531	0.99999			chr1	3434294 - 3436761	-		NonCoding
TC0100001894.mm.1	4.68	4.6	0.18	0.38	1.06	0.933987	0.99999			chr1	3464977 - 3467285	-		NonCoding
TC0100001895.mm.1	4.15	4.27	0.28	0.34	-1.08	0.671298	0.99999			chr1	3512451 - 3514507	-		NonCoding
TC0100001896.mm.1	5.12	5.33	0.35	0.35	-1.15	0.939838	0.99999			chr1	3592892 - 3595903	-		NonCoding
TC0100001897.mm.1	4.62	4.7	0.24	0.24	-1.06	0.634191	0.99999	Gm19938	predicted gene, 19938	chr1	3647309 - 3658904	-	XR_104537	NonCoding
TC0100001898.mm.1	4.42	4.5	0.26	0.25	-1.06	0.358835	0.99999			chr1	3752010 - 3754360	-		NonCoding
TC0100001899.mm.1	4.21	4.21	0.1	0.15	-1	0.950382	0.99999	Gm22848	predicted gene, 22848	chr1	3783876 - 3783933	-	ENSMUST00000157708	NonCoding
TC0100001900.mm.1	7.78	7.9	0.45	0.61	-1.09	0.729293	0.99999			chr1	3984225 - 3985984	-		NonCoding
TC0100001901.mm.1	5.53	5.56	0.16	0.03	-1.02	0.793055	0.99999			chr1	4041942 - 4092741	-		NonCoding
TC0100001902.mm.1	3.62	3.65	0.19	0.31	-1.02	0.905653	0.99999			chr1	4115679 - 4119900	-		NonCoding
TC0100001903.mm.1	5.56	5.65	0.32	0.38	-1.07	0.91009	0.99999			chr1	4228442 - 4231144	-		NonCoding
TC0100001904.mm.1	5.54	5.47	0.23	0.1	1.05	0.411249	0.99999	Rp1	retinitis pigmentosa 1 (human)	chr1	4243423 - 4409241	-	NM_001195662; NM_011283; ENSMUST00000027032; BC120927; uc007aew.1; uc007aex.2	Complex
TC0100001905.mm.1	8.16	8.31	0.14	0.25	-1.11	0.814387	0.99999	Sox17	SRY (sex determining region Y)-box 17; SRY-box containing gene 17; SRY-box containing gene 17 (Sox17), mRNA.	chr1	4490928 - 4497354	-	NM_001289464; NM_001289465; NM_001289466; NM_001289467; NM_011441; ENSMUST00000027035; ENSMUST00000116652; uc007aey.1; uc007aez.1; uc007afa.1; uc007afb.1; uc007afc.1	Coding
TC0100001906.mm.1	4.38	4.23	0.16	0.38	1.11	0.923446	0.99999			chr1	4583129 - 4608989	-		NonCoding
TC0100001907.mm.1	7.68	7.62	0.03	0.14	1.04	0.095009	0.99999	Gm6085	predicted gene 6085; glioma tumor suppressor candidate region gene 2 (Gltscr2) pseudogene	chr1	4687934 - 4689403	-	ENSMUST00000182774; OTTMUST00000113080	Pseudogene
TC0100001908.mm.1	3.99	3.96	0.14	0.4	1.02	0.967679	0.99999	Gm25493	predicted gene, 25493	chr1	4723277 - 4723379	-	ENSMUST00000157375	NonCoding
TC0100001909.mm.1	7.18	7.38	0.08	0.17	-1.15	0.26152	0.99999	Mrpl15	mitochondrial ribosomal protein L15	chr1	4773198 - 4785739	-	NM_001177658; NM_025300; NR_033530; ENSMUST00000045689; ENSMUST00000115538; ENSMUST00000130201; ENSMUST00000132625; ENSMUST00000146665; ENSMUST00000156816; BC021304; OTTMUST00000072659; OTTMUST00000072660; OTTMUST00000072661; OTTMUST00000072662; OTTMUST00000072663; OTTMUST00000072664; uc007afd.3; uc007afe.3; uc007aff.3	Ribosomal
TC0100001910.mm.1	5.14	5.02	0.14	0.22	1.08	0.305959	0.99999			chr1	4778063 - 4779212	-		NonCoding
TC0100001911.mm.1	2.77	2.94	0.15	0.09	-1.12	0.561386	0.99999			chr1	4818388 - 4849294	-		NonCoding
TC0100001912.mm.1	6.17	6.09	0.15	0.07	1.06	0.460008	0.99999			chr1	4857267 - 4858363	-		NonCoding
TC0100001913.mm.1	7.76	7.75	0.18	0.16	1.01	0.725846	0.99999	Gm6104	predicted gene 6104	chr1	4879202 - 4880669	-	ENSMUST00000078030	Coding
TC0100001914.mm.1	4.54	4.51	0.16	0.13	1.02	0.827088	0.99999	Rgs20	regulator of G-protein signaling 20	chr1	4909576 - 5070285	-	NM_001177795; NM_021374; ENSMUST00000002533; ENSMUST00000118000; ENSMUST00000119256; ENSMUST00000133521; ENSMUST00000147158; ENSMUST00000156289; ENSMUST00000170566; BC116925; BC116929; OTTMUST00000072687; OTTMUST00000072688; OTTMUST00000072704; OTTMUST00000072705; OTTMUST00000072706; OTTMUST00000072707; OTTMUST00000092053; uc007afk.2; uc007afl.2	Complex
TC0100001915.mm.1	5.36	5.25	0.29	0.49	1.08	0.807365	0.99999	Gm17100	predicted gene 17100; keratinocyte associated protein 2 (Krtcap2) pseudogene	chr1	4927028 - 4927299	-	ENSMUST00000168963; OTTMUST00000092054	Complex
TC0100001916.mm.1	4.03	4.03	0.24	0.28	1	0.466786	0.99999			chr1	4938576 - 4940710	-		NonCoding
TC0100001917.mm.1	11.45	11.48	0.36	0.31	-1.02	0.825054	0.99999			chr1	5509627 - 5510133	-		NonCoding
TC0100001918.mm.1	12.03	11.97	0.35	0.4	1.04	0.96245	0.99999	Gm22463	predicted gene, 22463	chr1	5644645 - 5644745	-	ENSMUST00000175274	NonCoding
TC0100001919.mm.1	3.01	2.89	0.21	0.27	1.09	0.923657	0.99999			chr1	5842874 - 5844672	-		NonCoding
TC0100001920.mm.1	6.06	6	0.09	0.31	1.04	0.707626	0.99999	Npbwr1	neuropeptides B/W receptor 1	chr1	5913707 - 5917398	-	NM_010342; ENSMUST00000044180; uc011whw.1	Coding
TC0100001921.mm.1	6.69	6.46	0.29	0.24	1.17	0.39169	0.99999			chr1	6164173 - 6167111	-		NonCoding
TC0100001922.mm.1	7.48	7.33	0.16	0.11	1.11	0.279069	0.99999	4732440D04Rik	RIKEN cDNA 4732440D04 gene; novel transcript	chr1	6209868 - 6214590	-	ENSMUST00000159618; OTTMUST00000084958	NonCoding
TC0100001923.mm.1	7.87	7.72	0.11	0.08	1.11	0.046445	0.99999	4732440D04Rik	RIKEN cDNA 4732440D04 gene	chr1	6214612 - 6215292	-	ENSMUST00000097832	Coding
TC0100001924.mm.1	7.3	7.08	0.13	0.1	1.16	0.076119	0.99999			chr1	6381976 - 6383104	-		NonCoding
TC0100001925.mm.1	4.81	4.72	0.06	0.21	1.06	0.809307	0.99999			chr1	6405990 - 6417397	-		NonCoding
TC0100001926.mm.1	4.21	4.16	0.12	0.45	1.04	0.925944	0.99999			chr1	6861237 - 6864151	-		NonCoding
TC0100001927.mm.1	7.57	7.49	0.19	0.1	1.06	0.396725	0.99999	Gm26983	predicted gene, 26983; ribosomal protein S15A (Rps15a) pseudogene	chr1	7136199 - 7136586	-	ENSMUST00000182051; OTTMUST00000114182	Complex
TC0100001928.mm.1	5.24	5.25	0.27	0.38	-1.01	0.591993	0.99999	Gm26901	predicted gene, 26901	chr1	7349406 - 7397878	-	ENSMUST00000181554	NonCoding
TC0100001929.mm.1	4.41	4.64	0.37	0.49	-1.17	0.642503	0.99999			chr1	7361725 - 7362851	-		NonCoding
TC0100001930.mm.1	8.89	8.87	0.69	0.75	1.02	0.847231	0.99999			chr1	8028519 - 8028555	-		NonCoding
TC0100001932.mm.1	5.3	5.22	0.16	0.24	1.06	0.884581	0.99999	Sntg1	syntrophin, gamma 1	chr1	8361475 - 9299878	-	NM_027671; ENSMUST00000115484; ENSMUST00000115488; ENSMUST00000126083; ENSMUST00000132064; ENSMUST00000134075; ENSMUST00000135046; ENSMUST00000140295; ENSMUST00000140302; ENSMUST00000144593; OTTMUST00000082929; OTTMUST00000082930; OTTMUST00000082931; OTTMUST00000082932; OTTMUST00000082933; OTTMUST00000082934; OTTMUST00000082935; OTTMUST00000082936; uc007agg.1; uc007agh.1; uc007agi.1; uc007agj.1; …	Complex
TC0100001933.mm.1	4.07	4.02	0.14	0.26	1.04	0.323953	0.99999			chr1	8450960 - 8453491	-		NonCoding
TC0100001934.mm.1	9.73	9.81	0.18	0.13	-1.06	0.663274	0.99999	Gm16284	predicted gene 16284; G protein-coupled receptor kinase 5 pseudogene (Grk5)	chr1	8468426 - 8468825	-	ENSMUST00000140995; OTTMUST00000082928	Complex
TC0100001935.mm.1	8.86	8.89	0.46	0.57	-1.02	0.869988	0.99999	Gm23358	predicted gene, 23358	chr1	8588615 - 8588724	-	ENSMUST00000103887	NonCoding
TC0100001936.mm.1	3.1	3.26	0.39	0.12	-1.12	0.953134	0.99999			chr1	8602835 - 8606072	-		NonCoding
TC0100001937.mm.1	6.71	6.67	0.43	0.08	1.02	0.64815	0.99999	Gm15452	predicted gene 15452; CDC28 protein kinase regulatory subunit 2 (Cks2) pseudogene	chr1	8791923 - 8792162	-	ENSMUST00000119877; OTTMUST00000052443	Complex
TC0100001938.mm.1	7.43	7.31	0.15	0.03	1.09	0.172192	0.99999	Gm6152	predicted gene 6152; ring finger protein 7 pseudogene (RNF7)	chr1	8855928 - 8856267	-	ENSMUST00000151704; OTTMUST00000082937	Complex
TC0100001939.mm.1	8.88	8.85	0.18	0.22	1.03	0.826622	0.99999	Gm7493	predicted gene 7493; translocase of inner mitochondrial membrane 23 homolog (yeast) pseudogene (Timm23)	chr1	8962996 - 8963621	-	ENSMUST00000085919; OTTMUST00000082938	Complex
TC0100001940.mm.1	3.51	3.7	0.23	0.38	-1.14	0.545927	0.99999			chr1	9191067 - 9192116	-		NonCoding
TC0100001941.mm.1	5.46	5.33	0.45	0.65	1.09	0.963021	0.99999			chr1	9467613 - 10377289	-		NonCoding
TC0100001942.mm.1	5.93	6.16	0.08	0.08	-1.17	0.002879	0.99999	2610203C22Rik	RIKEN cDNA 2610203C22 gene; novel protein (2610203C22Rik)	chr1	9560832 - 9631175	-	NR_015470; ENSMUST00000115480; ENSMUST00000145176; ENSMUST00000148310; ENSMUST00000148585; ENSMUST00000153239; OTTMUST00000054151; OTTMUST00000054152; OTTMUST00000054153; OTTMUST00000054154; OTTMUST00000054155; uc007agn.2; uc007ago.2	Complex
TC0100001943.mm.1	5.29	5.34	0.08	0.14	-1.04	0.312348	0.99999	Mybl1	myeloblastosis oncogene-like 1	chr1	9667415 - 9700209	-	NM_008651; ENSMUST00000088658; ENSMUST00000115468; ENSMUST00000160022; ENSMUST00000160451; BC103533; OTTMUST00000088260; OTTMUST00000088261; OTTMUST00000088262; OTTMUST00000088263; uc007agq.1	Complex
TC0100001944.mm.1	8.73	8.85	0.17	0.18	-1.09	0.606874	0.99999	Vcpip1	valosin containing protein (p97)/p47 complex interacting protein 1	chr1	9718622 - 9748382	-	NM_173443; ENSMUST00000057438; BC059209; OTTMUST00000052491; uc007agr.1; uc007ags.2	Complex
TC0100001945.mm.1	4.16	4.21	0.28	0.12	-1.03	0.597849	0.99999	Gm6195	predicted pseudogene 6195	chr1	9802103 - 9802553	-	XM_885368; ENSMUST00000063059	Pseudogene
TC0100001946.mm.1	4.66	4.77	0.24	0.14	-1.08	0.85887	0.99999	Gm22607	predicted gene, 22607	chr1	9834498 - 9834602	-	ENSMUST00000158291	NonCoding
TC0100001947.mm.1	6.24	6.23	0.07	0.06	1.01	0.725948	0.99999	Snhg6	small nucleolar RNA host gene 6; small nucleolar RNA host gene (non-protein coding) 6	chr1	9941683 - 9944137	-	NR_024067; ENSMUST00000182043; ENSMUST00000182498; ENSMUST00000182580; ENSMUST00000182742; ENSMUST00000182819; OTTMUST00000113823; OTTMUST00000113824; OTTMUST00000113825; OTTMUST00000113826; OTTMUST00000113827; uc007aha.1	NonCoding
TC0100001948.mm.1	11.13	11.11	0.27	0.16	1.01	0.892698	0.99999	Snord87	small nucleolar RNA, C/D box 87	chr1	9942463 - 9942549	-	NR_004410; ENSMUST00000175437; uc011wif.1	NonCoding
TC0100001949.mm.1	7.47	7.38	0.07	0.05	1.06	0.211935	0.99999	Tcf24; Gm10567	transcription factor 24; predicted gene 10567	chr1	9960163 - 9967932	-	NM_001285425; XM_003688767; XR_140429; ENSMUST00000097824; ENSMUST00000185184; OTTMUST00000118029	Complex
TC0100001950.mm.1	3.99	3.9	0.09	0.07	1.06	0.129797	0.99999	Ppp1r42	protein phosphatase 1, regulatory subunit 42; leucine rich repeat containing 67	chr1	9968624 - 10009136	-	NM_027033; NM_145692; ENSMUST00000027049; ENSMUST00000124874; ENSMUST00000130102; ENSMUST00000147000; ENSMUST00000155163; ENSMUST00000176398; BC022722; OTTMUST00000065319; OTTMUST00000065320; OTTMUST00000065321; OTTMUST00000065323; OTTMUST00000065324; OTTMUST00000110132; uc007ahb.1; uc007ahc.1; uc007ahd.1	Complex
TC0100001951.mm.1	4.64	4.55	0.2	0.41	1.07	0.982893	0.99999	Gm24674	predicted gene, 24674	chr1	10009814 - 10009917	-	ENSMUST00000179194	NonCoding
TC0100001952.mm.1	8.14	8.08	0.07	0.17	1.04	0.636526	0.99999	Cops5	COP9 (constitutive photomorphogenic) homolog, subunit 5 (Arabidopsis thaliana); COP9 (constitutive photomorphogenic) homolog, subunit 5 (Arabidopsis thaliana) (Cops5), mRNA.	chr1	10024600 - 10038159	-	NM_001277101; NM_013715; NR_102282; ENSMUST00000027050; ENSMUST00000139578; ENSMUST00000150509; BC046753; OTTMUST00000072996; OTTMUST00000072997; OTTMUST00000072998; uc007ahe.1; uc007ahf.1	Complex
TC0100001953.mm.1	6.32	6.05	0.17	0.49	1.21	0.916753	0.99999			chr1	10042839 - 10056714	-		NonCoding
TC0100001954.mm.1	4.22	4.09	0.27	0.53	1.09	0.619067	0.99999			chr1	10057025 - 10057944	-		NonCoding
TC0100001955.mm.1	9.62	9.81	0.2	0.23	-1.14	0.464036	0.99999	Arfgef1	ADP-ribosylation factor guanine nucleotide-exchange factor 1(brefeldin A-inhibited)	chr1	10137507 - 10232670	-	NM_001102430; ENSMUST00000088615; ENSMUST00000128834; ENSMUST00000131556; ENSMUST00000142497; ENSMUST00000156563; OTTMUST00000085576; OTTMUST00000085577; OTTMUST00000085578; OTTMUST00000085579; OTTMUST00000085580; uc007ahn.1; uc007ahp.1	Complex
TC0100001956.mm.1	6.7	6.96	0.2	0.08	-1.2	0.278573	0.99999			chr1	10170144 - 10172269	-		NonCoding
TC0100001957.mm.1	3.92	3.84	0.22	0.24	1.06	0.748057	0.99999	Cpa6	carboxypeptidase A6; carboxypeptidase A6 (Cpa6), mRNA.	chr1	10324719 - 10719945	-	NM_001289497; NM_177834; ENSMUST00000035577; ENSMUST00000140938; ENSMUST00000147575; ENSMUST00000153695; BC119559; OTTMUST00000059299; OTTMUST00000059300; OTTMUST00000059301; OTTMUST00000059302; uc007ahq.1; uc007ahr.1	Complex
TC0100001958.mm.1	3.5	3.57	0.27	0.2	-1.05	0.952345	0.99999			chr1	10449245 - 10451989	-		NonCoding
TC0100001959.mm.1	5.66	5.63	0.15	0.08	1.01	0.414919	0.99999	Gm15604	predicted gene 15604; pseudogene similar to the C-terminal half of heat shock protein 8 (Hspa8)	chr1	10554098 - 10555553	-	ENSMUST00000118350; OTTMUST00000059386	Pseudogene
TC0100001960.mm.1	5.42	5.53	0.29	0.18	-1.08	0.889274	0.99999	Gm25253	predicted gene, 25253	chr1	10555554 - 10555660	-	ENSMUST00000179958	NonCoding
TC0100001961.mm.1	6.43	6.36	0.28	1.05	1.05	0.969807	0.99999	Mir467e	microRNA 467e	chr1	10708387 - 10865874	-	NR_030645; uc029qmw.1	NonCoding
TC0100001962.mm.1	4.23	4.35	0.18	0.53	-1.08	0.374399	0.99999			chr1	10782456 - 10784377	-		NonCoding
TC0100001963.mm.1	4.7	4.74	0.19	0.12	-1.03	0.577246	0.99999	Gm24173	predicted gene, 24173	chr1	11134111 - 11134238	-	ENSMUST00000104130	NonCoding
TC0100001964.mm.1	4.41	4.36	0.16	0.23	1.04	0.791423	0.99999			chr1	11363926 - 11366964	-		NonCoding
TC0100001965.mm.1	4.34	4.23	0.12	0.36	1.07	0.819245	0.99999			chr1	11385754 - 11386952	-		NonCoding
TC0100001966.mm.1	2.95	3.03	0.07	0.12	-1.06	0.137151	0.99999			chr1	12670586 - 12671420	-		NonCoding
TC0100001967.mm.1	5.43	5.58	0.06	0.13	-1.11	0.069517	0.99999	Slco5a1	solute carrier organic anion transporter family, member 5A1	chr1	12866549 - 12991177	-	NM_172841; ENSMUST00000115402; ENSMUST00000115403; ENSMUST00000133201; ENSMUST00000136197; ENSMUST00000146763; ENSMUST00000147606; BC117943; OTTMUST00000053228; OTTMUST00000053229; OTTMUST00000053230; OTTMUST00000053231; OTTMUST00000053232; OTTMUST00000053233; uc007aif.1; uc007aig.1; uc007aih.1; uc007aii.1	Complex
TC0100001968.mm.1	5.61	5.57	0.1	0.12	1.03	0.956676	0.99999	Prdm14	PR domain containing 14	chr1	13113428 - 13127163	-	NM_001081209; ENSMUST00000047577; OTTMUST00000041405; uc007aik.1	Coding
TC0100001969.mm.1	8.69	8.76	0.19	0.18	-1.05	0.40428	0.99999	Ncoa2	nuclear receptor coactivator 2	chr1	13139105 - 13374083	-	NM_001077695; NM_008678; ENSMUST00000006037; ENSMUST00000068304; ENSMUST00000081713; ENSMUST00000124088; ENSMUST00000133232; ENSMUST00000139970; ENSMUST00000143603; ENSMUST00000145280; ENSMUST00000146784; ENSMUST00000147927; BC053387; OTTMUST00000051358; OTTMUST00000051367; OTTMUST00000051368; OTTMUST00000051369; OTTMUST00000051370; OTTMUST00000051371; OTTMUST00000051372; OTTMUST00000051373; OTTM…	Complex
TC0100001970.mm.1	7.14	7.1	0.24	0.16	1.03	0.436236	0.99999			chr1	13168004 - 13168772	-		NonCoding
TC0100001971.mm.1	5.93	5.89	0.2	0.19	1.02	0.483565	0.99999			chr1	13177462 - 13179714	-		NonCoding
TC0100001972.mm.1	5.9	6.04	0.07	0.26	-1.1	0.525218	0.99999			chr1	13234809 - 13236434	-		NonCoding
TC0100001973.mm.1	6.65	6.73	0.07	0.18	-1.06	0.194873	0.99999			chr1	13289822 - 13290506	-		NonCoding
TC0100001974.mm.1	5.05	4.84	0.21	0.23	1.15	0.346267	0.99999			chr1	13297036 - 13298907	-		NonCoding
TC0100001975.mm.1	5.27	5.38	0.11	0.27	-1.08	0.520276	0.99999	Gm23169	predicted gene, 23169	chr1	13334498 - 13334609	-	ENSMUST00000157157	NonCoding
TC0100001976.mm.1	6.39	6.15	0.18	0.45	1.18	0.926445	0.99999			chr1	13343563 - 13348204	-		NonCoding
TC0100001977.mm.1	6.85	7.1	0.15	0.17	-1.18	0.336052	0.99999			chr1	13354483 - 13356730	-		NonCoding
TC0100001978.mm.1	10.79	10.86	0.06	0.15	-1.05	0.775775	0.99999	Tram1	translocating chain-associating membrane protein 1	chr1	13564702 - 13589864	-	NM_028173; ENSMUST00000027068; BC012401; uc007ait.1	Coding
TC0100001979.mm.1	6.62	6.69	0.37	0.38	-1.05	0.573387	0.99999			chr1	13616643 - 13617530	-		NonCoding
TC0100001980.mm.1	8.41	8.57	0.15	0.13	-1.11	0.276007	0.99999	Lactb2	lactamase, beta 2; lactamase beta 2	chr1	13623330 - 13660546	-	NM_145381; ENSMUST00000027071; ENSMUST00000156222; BC004045; OTTMUST00000051280; OTTMUST00000051281; uc007aiu.2	Complex
TC0100001981.mm.1	6.52	6.64	0.09	0.21	-1.09	0.87339	0.99999			chr1	13641483 - 13642748	-		NonCoding
[truncated: 63,957 more rows]

## Sheet: AV-D4 vs Vehicle
Transcript Cluster ID	D4 Bi-weight Avg Signal (log2)	Vehicle Bi-weight Avg Signal (log2)	D4 Standard Deviation	Vehicle Standard Deviation	Fold Change (linear) (D4 vs. Vehicle)	ANOVA p-value (D4 vs. Vehicle)	FDR p-value (D4 vs. Vehicle)	Gene Symbol	Description	Chromosome	Genomic Position	Strand	Public Gene IDs	Group	TC Comment
TC0100001790.mm.1	6.83	6.62	0.31	0.42	1.16	0.894039	0.999962			chr1	185537336 - 185988795	+		Other
TC0100002460.mm.1	3.16	3.13	0.46	0.3	1.03	0.667392	0.999962			chr1	63980973 - 63984483	-		Other
TC0300000922.mm.1	9.36	9.22	0.35	0.6	1.1	0.996988	0.999962			chr3	96080596 - 96148402	+		Other
TC0300002867.mm.1	6.95	6.9	0.42	0.48	1.04	0.74139	0.999962			chr3	122913070 - 122919360	-		Other
TC0400002921.mm.1	9.4	9.48	0.57	0.6	-1.06	0.666054	0.999962			chr4	81476309 - 81487013	-		Other
TC0500002656.mm.1	5.28	4.93	0.27	0.52	1.28	0.402075	0.999962			chr5	78929670 - 79515904	-		Other
TC0700004220.mm.1	10.88	10.9	0.39	0.58	-1.01	0.620627	0.999962			chr7	121943060 - 121953464	-		Other
TC0800002804.mm.1	9.68	9.58	0.57	0.68	1.07	0.914018	0.999962			chr8	104494178 - 104609625	-		Other
TC0800002884.mm.1	2.3	2.47	0.08	0.15	-1.12	0.113885	0.999962			chr8	108470105 - 108667190	-		Other
TC0900001862.mm.1	2.66	2.79	0.22	0.26	-1.09	0.420689	0.999962			chr9	21168378 - 21226281	-		Other
TC0900003162.mm.1	2.48	2.69	0.18	0.22	-1.16	0.160672	0.999962			chr9	113951596 - 113993800	-		Other
TC1100000468.mm.1	9.48	9.59	0.39	0.58	-1.08	0.63352	0.999962			chr11	46232135 - 46581905	+		Other
TC1100001314.mm.1	8.47	8.45	0.51	0.68	1.01	0.789677	0.999962			chr11	86415844 - 86520291	+		Other
TC1100002080.mm.1	13.16	13.18	0.13	0.2	-1.01	0.848306	0.999962			chr11	3239902 - 3462990	-		Other
TC1100002623.mm.1	5.82	6.08	0.21	0.29	-1.2	0.789571	0.999962			chr11	47739592 - 48074583	-		Other
TC1100004045.mm.1	2.36	2.62	0.25	0.13	-1.19	0.453213	0.999962			chr11	114344526 - 114749749	-		Other
TC1200000466.mm.1	6.14	6.22	0.27	0.31	-1.06	0.573897	0.999962			chr12	55370695 - 55491306	+		Other
TC1200000577.mm.1	5.27	5.55	0.31	0.14	-1.22	0.691387	0.999962			chr12	69755319 - 70441834	+		Other
TC1200000942.mm.1	6.12	6.04	0.74	0.59	1.06	0.545247	0.999962			chr12	91110229 - 91123337	+		Other
TC1200001697.mm.1	10.95	10.89	0.29	0.19	1.04	0.613497	0.999962			chr12	48219730 - 48301462	-		Other
TC1300001088.mm.1	5.73	5.84	0.48	0.46	-1.08	0.519228	0.999962			chr13	96490733 - 96491120	+		Other
TC1300002049.mm.1	6.98	7.34	0.42	0.23	-1.29	0.52678	0.999962			chr13	55132962 - 55133548	-		Other
TC1400001229.mm.1	2.21	2.23	0.27	0.25	-1.01	0.78412	0.999962			chr14	109460230 - 109490814	+		Other
TC1400001239.mm.1	2.27	2.38	0.05	0.05	-1.08	0.028602	0.842994			chr14	112021430 - 112058438	+		Other
TC1400001733.mm.1	11.28	11.3	0.49	0.62	-1.02	0.77941	0.999962			chr14	34645144 - 34653574	-		Other
TC1700001045.mm.1	2.92	2.91	0.19	0.5	1	0.922008	0.999962			chr17	61317752 - 61358085	+		Other
TC1700001799.mm.1	8.68	8.57	0.35	0.46	1.08	0.911972	0.999962			chr17	30256457 - 30256535	-		Other
TC0100000001.mm.1	7.34	7.79	0.82	1.11	-1.37	0.440092	0.999962	Gm16088	predicted gene 16088; Novel DeoxyUTP pyrophosphatase/Aspartyl protease (EG545238) pseudogene	chr1	3054233 - 3054733	+	ENSMUST00000160944; OTTMUST00000074493	Pseudogene
TC0100000002.mm.1	4.01	3.92	0.12	0.18	1.06	0.937794	0.999962			chr1	3073253 - 3074322	+		NonCoding
TC0100000003.mm.1	2.39	2.5	0.05	0.17	-1.08	0.07896	0.999962	Gm26206	predicted gene, 26206	chr1	3102016 - 3102125	+	ENSMUST00000082908	NonCoding
TC0100000004.mm.1	4.85	4.88	0.15	0.41	-1.02	0.415564	0.999962	Gm1992	predicted gene 1992; novel transcript, antisense to Xkr4	chr1	3466587 - 3513553	+	ENSMUST00000161581; OTTMUST00000065165	NonCoding
TC0100000005.mm.1	3.59	3.7	0.22	0.24	-1.08	0.805004	0.999962	Gm10568	predicted gene 10568	chr1	3680155 - 3681788	+	XR_140426	NonCoding
TC0100000006.mm.1	4.94	4.66	0.14	0.25	1.21	0.484819	0.999962			chr1	3879572 - 3908559	+		NonCoding
TC0100000007.mm.1	4.79	4.92	0.12	0.12	-1.09	0.454944	0.999962			chr1	4496212 - 4499502	+		NonCoding
TC0100000008.mm.1	11.19	11.15	0.12	0.31	1.03	0.784824	0.999962	Gm22307	predicted gene, 22307	chr1	4529017 - 4529123	+	ENSMUST00000180019	NonCoding
TC0100000009.mm.1	4.99	5.04	0.11	0.3	-1.04	0.722206	0.999962			chr1	4785778 - 4786630	+		NonCoding
TC0100003860.mm.1	8.02	8.1	0.13	0.03	-1.06	0.32553	0.999962	Lypla1	lysophospholipase 1	chr1	4807788 - 4848410	+	NM_008866; ENSMUST00000027036; ENSMUST00000115529; ENSMUST00000119612; ENSMUST00000131119; ENSMUST00000134384; ENSMUST00000137887; ENSMUST00000141278; ENSMUST00000150971; BC013536; BC052848; OTTMUST00000051162; OTTMUST00000051163; OTTMUST00000051164; OTTMUST00000051165; OTTMUST00000051167; OTTMUST00000051168; OTTMUST00000051169; OTTMUST00000051170; uc007afg.1; uc007afh.1	Complex
TC0100003861.mm.1	9.13	9.17	0.12	0.08	-1.03	0.500899	0.999962	Tcea1	transcription elongation factor A (SII) 1	chr1	4857694 - 4897909	+	NM_001159750; NM_001159751; NM_011541; ENSMUST00000081551; ENSMUST00000165720; BC006022; BC061490; BC083127; OTTMUST00000111602; OTTMUST00000111603; uc007afi.2; uc011wht.1; uc011whu.1	Complex
TC0100000011.mm.1	5.23	5.53	0.17	0.29	-1.23	0.311792	0.999962			chr1	4905751 - 4906861	+		NonCoding
TC0100000012.mm.1	3.85	4.13	0.21	0.33	-1.22	0.235577	0.999962	Gm16041	predicted gene 16041; novel transcript	chr1	4970857 - 4976820	+	ENSMUST00000144339; OTTMUST00000072703	NonCoding
TC0100000013.mm.1	3.17	3.31	0.3	0.23	-1.1	0.848815	0.999962	Gm17101	predicted gene 17101; heat shock protein 1 (chaperonin) (Hspd1) pseudogene	chr1	5063060 - 5064647	+	ENSMUST00000169520; OTTMUST00000092055	Pseudogene
TC0100000014.mm.1	7.92	8.02	0.17	0.11	-1.07	0.270495	0.999962	Atp6v1h	ATPase, H+ transporting, lysosomal V1 subunit H	chr1	5083172 - 5162549	+	NM_133826; ENSMUST00000044369; BC009154; uc007afm.1; uc007afn.1	Coding
TC0100000015.mm.1	5.97	5.97	0.24	0.42	1	0.653356	0.999962			chr1	5156597 - 5158506	+		NonCoding
TC0100000016.mm.1	5.63	5.76	0.23	0.24	-1.09	0.327726	0.999962			chr1	5307739 - 5310017	+		NonCoding
TC0100000017.mm.1	3.71	3.61	0.16	0.33	1.07	0.867634	0.999962			chr1	5403547 - 5405578	+		NonCoding
TC0100000018.mm.1	4.74	4.82	0.25	0.27	-1.06	0.59178	0.999962	Oprk1	opioid receptor, kappa 1	chr1	5588493 - 5606133	+	NM_001204371; NM_011011; ENSMUST00000027038; ENSMUST00000159083; ENSMUST00000160339; ENSMUST00000160777; BC116795; OTTMUST00000088255; OTTMUST00000088256; OTTMUST00000088257; OTTMUST00000088258; uc007afo.2; uc007afp.2; uc007afq.2	Complex
TC0100000019.mm.1	4.46	4.61	0.16	0.31	-1.11	0.176542	0.999962			chr1	5844962 - 5857806	+		NonCoding
TC0100000020.mm.1	3.18	3.25	0.25	0.82	-1.05	0.394973	0.999962			chr1	5913256 - 5914517	+		NonCoding
TC0100000021.mm.1	8.37	8.36	0.18	0.16	1	0.523131	0.999962	Rb1cc1	RB1-inducible coiled-coil 1	chr1	6206197 - 6276648	+	NM_009826; ENSMUST00000027040; ENSMUST00000159206; ENSMUST00000159349; ENSMUST00000159530; ENSMUST00000159656; ENSMUST00000159661; ENSMUST00000159802; ENSMUST00000159906; ENSMUST00000160062; ENSMUST00000160871; ENSMUST00000161183; ENSMUST00000161327; ENSMUST00000162210; ENSMUST00000162257; ENSMUST00000162418; ENSMUST00000162795; BC150774; OTTMUST00000084091; OTTMUST00000084094; OTTMUST00000084200…	Complex
TC0100000022.mm.1	6.72	6.51	0.31	0.14	1.15	0.322485	0.999962	Fam150a	family with sequence similarity 150, member A	chr1	6359331 - 6394731	+	NM_001195732; ENSMUST00000133144; uc007afv.2	Coding
TC0100000023.mm.1	3.96	4.02	0.14	0.21	-1.04	0.347903	0.999962	St18	suppression of tumorigenicity 18	chr1	6487231 - 6860940	+	NM_001244692; NM_001244693; NM_173868; NR_045188; NR_045189; ENSMUST00000043578; ENSMUST00000124167; ENSMUST00000126379; ENSMUST00000130338; ENSMUST00000131467; ENSMUST00000131494; ENSMUST00000132207; ENSMUST00000139756; ENSMUST00000139838; ENSMUST00000140079; ENSMUST00000142304; ENSMUST00000150761; ENSMUST00000151015; ENSMUST00000151281; ENSMUST00000155921; ENSMUST00000163727; BC118528; OTTMUST0…	Complex
TC0100000025.mm.1	3.34	3.84	0.29	0.42	-1.41	0.183386	0.999962			chr1	6762385 - 6764161	+		NonCoding
TC0100000026.mm.1	4.44	4.17	0.16	0.3	1.21	0.440822	0.999962			chr1	6797517 - 6799077	+		NonCoding
TC0100000027.mm.1	9.1	9.13	0.14	0.16	-1.02	0.848755	0.999962	Pcmtd1	protein-L-isoaspartate (D-aspartate) O-methyltransferase domain containing 1	chr1	7088920 - 7173628	+	NM_183028; ENSMUST00000061280; ENSMUST00000182114; ENSMUST00000182306; ENSMUST00000182388; ENSMUST00000182675; ENSMUST00000182823; ENSMUST00000182892; ENSMUST00000183204; BC052741; BC064801; BC110360; BC117941; OTTMUST00000113805; OTTMUST00000113808; OTTMUST00000113809; OTTMUST00000113810; OTTMUST00000113811; OTTMUST00000113813; OTTMUST00000113814; OTTMUST00000113815; uc007agb.1; uc007agc.1; uc00…	Complex
TC0100000028.mm.1	7.27	7.13	0.12	0.15	1.1	0.146497	0.999962			chr1	7121111 - 7122463	+		NonCoding
TC0100000029.mm.1	7.32	7.23	0.09	0.24	1.07	0.85598	0.999962			chr1	7148110 - 7152137	+		NonCoding
TC0100000030.mm.1	7.64	7.63	0.06	0.22	1.01	0.90955	0.999962	Gm9826	predicted gene 9826	chr1	7177739 - 7179037	+	ENSMUST00000029124	Pseudogene
TC0100000031.mm.1	6.25	6.4	0.38	0.41	-1.11	0.817336	0.999962	Gm23274	predicted gene, 23274	chr1	7265803 - 7265932	+	ENSMUST00000104056	NonCoding
TC0100000032.mm.1	3.81	3.71	0.35	0.66	1.07	0.679179	0.999962			chr1	7497968 - 7518149	+		NonCoding
TC0100000033.mm.1	3.54	3.62	0.31	0.69	-1.06	0.455019	0.999962			chr1	8527780 - 8531313	+		NonCoding
TC0100000034.mm.1	6.39	6.38	0.19	0.32	1.01	0.264774	0.999962	Gm24276	predicted gene, 24276	chr1	8816138 - 8816247	+	ENSMUST00000102181	NonCoding
TC0100000035.mm.1	3.97	4.28	0.33	0.46	-1.24	0.344653	0.999962			chr1	8950310 - 8952422	+		NonCoding
TC0100000036.mm.1	3.3	3.49	0.08	0.36	-1.14	0.335064	0.999962			chr1	9286922 - 9290180	+		NonCoding
TC0100000037.mm.1	3.4	3.37	0.11	0.22	1.02	0.621751	0.999962	Gm24765	predicted gene, 24765	chr1	9458670 - 9458772	+	ENSMUST00000083691	NonCoding
TC0100000038.mm.1	7.11	7.19	0.14	0.09	-1.06	0.956	0.999962	Rrs1	RRS1 ribosome biogenesis regulator homolog (S. cerevisiae)	chr1	9545408 - 9547455	+	NM_021511; ENSMUST00000072079; BC003481; BC055925; uc007agk.2	Coding
TC0100000039.mm.1	7.78	7.73	0.16	0.07	1.03	0.677552	0.999962	Adhfe1	alcohol dehydrogenase, iron containing, 1	chr1	9547948 - 9577970	+	NM_175236; NR_027664; ENSMUST00000027044; ENSMUST00000130927; ENSMUST00000144177; BC026584; OTTMUST00000053148; OTTMUST00000053149; OTTMUST00000053150; uc007agl.2; uc007agm.2	Complex
TC0100000040.mm.1	10.85	10.95	0.16	0.13	-1.07	0.486975	0.999962	Gm6161	predicted gene 6161; heterogeneous nuclear ribonucleoprotein A3 (Hnrpa3) pseudogene	chr1	9574548 - 9575649	+	ENSMUST00000121942; OTTMUST00000051346	Pseudogene
TC0100000041.mm.1	5.58	5.52	0.19	0.18	1.05	0.681439	0.999962	3110035E14Rik	RIKEN cDNA 3110035E14 gene; novel protein (3110035E14Rik), probable orthologue of human chromosome 8 open reading frame 46 (C8orf46)	chr1	9601199 - 9627143	+	NM_178399; ENSMUST00000088666; BC066997; OTTMUST00000054142; uc007agp.1	Coding
TC0100000042.mm.1	3.99	4.15	0.25	0.15	-1.12	0.368274	0.999962			chr1	9639255 - 9640582	+		NonCoding
TC0100000043.mm.1	4.83	4.88	0.22	0.17	-1.04	0.801202	0.999962	1700034P13Rik	RIKEN cDNA 1700034P13 gene	chr1	9747648 - 9791922	+	NR_040462; ENSMUST00000181358; ENSMUST00000181821; uc029qmu.1; uc029qmv.1	NonCoding
TC0100000044.mm.1	7.14	7.07	0.19	0.09	1.05	0.068738	0.999962	Sgk3	serum/glucocorticoid regulated kinase 3	chr1	9798130 - 9903827	+	NM_001037759; NM_133220; NM_177547; ENSMUST00000097826; ENSMUST00000166384; ENSMUST00000168907; ENSMUST00000171265; BC018363; uc007agu.1; uc007agv.1; uc007agw.1; uc007agx.1; uc007agy.1; uc011wid.1	Complex
TC0100000045.mm.1	3.68	3.69	0.13	0.15	-1.01	0.680232	0.999962	Mcmdc2	minichromosome maintenance domain containing 2; novel protein (6030422M02Rik)	chr1	9908638 - 9944118	+	NM_177722; ENSMUST00000052843; ENSMUST00000118098; ENSMUST00000125294; ENSMUST00000140948; ENSMUST00000171802; ENSMUST00000183059; OTTMUST00000051859; OTTMUST00000078009; OTTMUST00000078010; OTTMUST00000078011; OTTMUST00000113822; uc007agz.1; uc011wie.1	Complex
TC0100000046.mm.1	6.39	6.32	0.27	0.1	1.04	0.617788	0.999962			chr1	9967314 - 9968687	+		NonCoding
TC0100000047.mm.1	4.13	4.32	0.25	0.41	-1.14	0.169981	0.999962	Gm15818	predicted gene 15818; Novel transcript	chr1	9982387 - 9992366	+	ENSMUST00000134692; OTTMUST00000065318	NonCoding
TC0100000048.mm.1	7.45	7.55	0.09	0.05	-1.07	0.117319	0.999962	Cspp1	centrosome and spindle pole associated protein 1	chr1	10038218 - 10136768	+	NM_026493; ENSMUST00000071087; ENSMUST00000117415; ENSMUST00000118263; ENSMUST00000119714; ENSMUST00000122156; ENSMUST00000123261; ENSMUST00000128164; ENSMUST00000134716; ENSMUST00000136283; ENSMUST00000136898; ENSMUST00000143606; ENSMUST00000148663; ENSMUST00000149214; ENSMUST00000153804; ENSMUST00000155974; BC151042; OTTMUST00000067775; OTTMUST00000067776; OTTMUST00000067777; OTTMUST00000067846…	Complex
TC0100000049.mm.1	5.31	5.53	0.11	0.21	-1.16	0.366659	0.999962			chr1	10068816 - 10070592	+		NonCoding
TC0100000050.mm.1	4.81	4.86	0.18	0.27	-1.03	0.298367	0.999962	Gm26348	predicted gene, 26348	chr1	10166539 - 10166778	+	ENSMUST00000157528	NonCoding
TC0100000051.mm.1	9.93	10.03	0.29	0.47	-1.08	0.461489	0.999962			chr1	10362297 - 11716147	+		NonCoding
TC0100000052.mm.1	7.21	7.08	0.17	0.1	1.1	0.320884	0.999962	Gm15603	predicted gene 15603; novel pseudogene similar to H. sapiens family with sequence similarity 100, member B (FAM100B)	chr1	10695123 - 10695614	+	ENSMUST00000119252; OTTMUST00000059385	Complex
TC0100000053.mm.1	5.58	5.36	0.24	0.34	1.17	0.54101	0.999962			chr1	10880273 - 10882125	+		NonCoding
TC0100000054.mm.1	5.43	5.32	0.1	0.05	1.08	0.079096	0.999962	Gm22963	predicted gene, 22963	chr1	10921670 - 10921760	+	ENSMUST00000157960	NonCoding
TC0100000055.mm.1	10.83	11.17	0.17	0.19	-1.27	0.021047	0.763349	Prex2	phosphatidylinositol-3,4,5-trisphosphate-dependent Rac exchange factor 2	chr1	10993465 - 11303682	+	NM_001033636; NM_029525; ENSMUST00000027056; uc007ahs.2; uc007aht.1; uc007ahu.1; uc007ahv.2	Complex
TC0100000056.mm.1	5.36	5.35	0.14	0.16	1.01	0.608394	0.999962	A830018L16Rik	RIKEN cDNA A830018L16 gene; novel protein	chr1	11414105 - 11975902	+	NM_001160369; NM_001160370; NM_001160371; NM_177173; ENSMUST00000048613; ENSMUST00000135014; ENSMUST00000137824; ENSMUST00000141339; ENSMUST00000141512; ENSMUST00000142117; ENSMUST00000150870; ENSMUST00000171690; ENSMUST00000179089; BC137903; BC145023; OTTMUST00000085549; OTTMUST00000085550; OTTMUST00000085551; OTTMUST00000085553; OTTMUST00000085554; OTTMUST00000085555; uc007ahw.2; uc007ahx.2; uc…	Complex
TC0100000057.mm.1	3.07	3.14	0.09	0.18	-1.05	0.105408	0.999962			chr1	11500247 - 11503538	+		NonCoding
TC0100000058.mm.1	2.87	2.9	0.13	0.11	-1.02	0.55159	0.999962			chr1	11704207 - 11706350	+		NonCoding
TC0100000059.mm.1	10.71	10.74	0.13	0.34	-1.02	0.646601	0.999962	Gm22633	predicted gene, 22633	chr1	12374936 - 12375042	+	ENSMUST00000179834	NonCoding
TC0100000060.mm.1	3.76	3.77	0.2	0.28	-1	0.461454	0.999962	Mir6341; mmu-mir-6341	microRNA mir-6341; mmu-mir-6341	chr1	12425986 - 12426106	+	NR_105759; ENSMUST00000183490	NonCoding
TC0100000061.mm.1	9.71	9.33	0.33	0.12	1.31	0.062519	0.999962	Gm2383	predicted gene 2383; Glyceraldehyde-3-phosphate dehydrogenase (Gapdh) pseudogene	chr1	12565577 - 12566383	+	ENSMUST00000181461; OTTMUST00000112404	Pseudogene
TC0100000062.mm.1	6.33	6.07	0.15	0.19	1.19	0.139786	0.999962	Gm6216	predicted gene 6216; glyceraldehyde-3-phosphate dehydrogenase (Gapdh)	chr1	12655867 - 12656553	+	ENSMUST00000182390; OTTMUST00000114042	Pseudogene
TC0100000063.mm.1	4.12	4.1	0.16	0.5	1.02	0.831644	0.999962	Gm17644	predicted gene, 17644	chr1	12667563 - 12673090	+	NR_045297; ENSMUST00000181272; uc029qmx.1	NonCoding
TC0100000064.mm.1	8.57	8.76	0.29	0.29	-1.14	0.186024	0.999962	Sulf1	sulfatase 1	chr1	12692430 - 12860372	+	NM_001198565; NM_001198566; NM_172294; ENSMUST00000088585; ENSMUST00000177608; ENSMUST00000180062; BC034547; BC049276; uc007aia.2; uc007aib.2; uc007aic.1; uc007aie.1	Complex
TC0100000065.mm.1	4.75	5.02	0.17	0.17	-1.21	0.045912	0.956351			chr1	12743781 - 12746074	+		NonCoding
TC0100000066.mm.1	5.76	5.68	0.24	0.38	1.06	0.86502	0.999962	Gm5250	predicted gene 5250	chr1	13062019 - 13062348	+	ENSMUST00000059065	Coding
TC0100000067.mm.1	5.43	5.32	0.3	0.29	1.08	0.859992	0.999962			chr1	13078446 - 13078742	+		NonCoding
TC0100000068.mm.1	7.14	7.05	0.28	0.35	1.06	0.888214	0.999962			chr1	13262198 - 13262279	+		NonCoding
TC0100000069.mm.1	4.89	4.92	0.12	0.22	-1.02	0.333417	0.999962			chr1	13360807 - 13364330	+		NonCoding
TC0100000070.mm.1	4.28	4.29	0.23	0.33	-1.01	0.806746	0.999962			chr1	13427447 - 13429315	+		NonCoding
TC0100000071.mm.1	3.47	3.57	0.11	0.19	-1.07	0.100049	0.999962	Xkr9	X Kell blood group precursor related family member 9 homolog	chr1	13668771 - 13701723	+	NM_001011873; ENSMUST00000088542; BC147699; BC158121; OTTMUST00000052552; uc007aiv.1	Coding
TC0100000072.mm.1	5.02	5.11	0.3	0.19	-1.06	0.792076	0.999962			chr1	13846595 - 13930961	+		NonCoding
TC0100000073.mm.1	4.71	4.91	0.15	0.12	-1.15	0.188089	0.999962	Gm25491	predicted gene, 25491	chr1	13932378 - 13932685	+	ENSMUST00000158733	NonCoding
TC0100000074.mm.1	5.32	5.26	0.19	0.28	1.04	0.665628	0.999962			chr1	14042154 - 14060143	+		NonCoding
TC0100000075.mm.1	4.39	4.36	0.18	0.5	1.03	0.593727	0.999962			chr1	14109215 - 14112819	+		NonCoding
TC0100000076.mm.1	12.06	12.15	0.24	0.35	-1.07	0.465131	0.999962	Gm22616	predicted gene, 22616	chr1	14182578 - 14182677	+	ENSMUST00000179783	NonCoding
TC0100000077.mm.1	7.25	7.23	0.48	0.79	1.01	0.712608	0.999962			chr1	14363979 - 14364910	+		NonCoding
TC0100000078.mm.1	2.77	2.72	0.22	0.2	1.03	0.686731	0.999962			chr1	14372856 - 14406200	+		NonCoding
TC0100000079.mm.1	6.73	6.57	0.17	0.26	1.12	0.775855	0.999962	Gm9947	predicted gene 9947	chr1	14755454 - 14776931	+	ENSMUST00000067599; uc007ajb.1	Complex
TC0100000080.mm.1	3.98	4.03	0.34	0.3	-1.03	0.900931	0.999962			chr1	14788645 - 14792965	+		NonCoding
TC0100000081.mm.1	11.99	11.99	0.08	0.14	-1	0.769966	0.999962	Rpl5-ps1	ribosomal protein L5, pseudogene 1; ribosomal protein L5 (Rpl5) pseudogene	chr1	14865072 - 14865965	+	ENSMUST00000121367; OTTMUST00000050809	Pseudogene
TC0100000082.mm.1	4.66	4.61	0.16	0.19	1.03	0.850702	0.999962	Kcnb2	potassium voltage gated channel, Shab-related subfamily, member 2	chr1	15287259 - 15716367	+	NM_001098528; ENSMUST00000170146; ENSMUST00000171715; ENSMUST00000175681; BC146609; OTTMUST00000110860; uc007aje.1	Complex
TC0100000083.mm.1	4.38	4.66	0.26	0.18	-1.22	0.072788	0.999962			chr1	15364302 - 15365501	+		NonCoding
TC0100000084.mm.1	4.63	4.72	0.28	0.41	-1.07	0.697755	0.999962			chr1	15450631 - 15452334	+		NonCoding
TC0100000085.mm.1	3.79	3.72	0.22	0.24	1.05	0.665826	0.999962			chr1	15484231 - 15485346	+		NonCoding
TC0100000086.mm.1	3.1	2.88	0.24	0.36	1.17	0.732675	0.999962			chr1	15556249 - 15558337	+		NonCoding
TC0100000087.mm.1	3.95	4	0.19	0.18	-1.04	0.564757	0.999962			chr1	15570583 - 15571242	+		NonCoding
TC0100000088.mm.1	4.31	4.19	0.27	0.46	1.09	0.488326	0.999962			chr1	15586384 - 15587926	+		NonCoding
TC0100000089.mm.1	4.41	4.33	0.26	0.48	1.06	0.867962	0.999962			chr1	15716880 - 15719068	+		NonCoding
TC0100000090.mm.1	4.02	4.14	0.33	0.35	-1.08	0.593558	0.999962	Gm25168	predicted gene, 25168	chr1	15757832 - 15757963	+	ENSMUST00000104189	NonCoding
TC0100000091.mm.1	4.72	4.87	0.27	0.24	-1.11	0.618685	0.999962			chr1	15794793 - 15796638	+		NonCoding
TC0100000092.mm.1	8.03	8.12	0.14	0.09	-1.07	0.284122	0.999962	Terf1	telomeric repeat binding factor 1; telomeric repeat binding factor 1 (Terf1), mRNA.	chr1	15805646 - 15844052	+	NM_001286628; NM_009352; ENSMUST00000027057; BC034866; uc007ajf.1; uc007ajg.1; uc007ajh.1; uc007aji.1	Coding
TC0100000093.mm.1	5.81	5.67	0.17	0.15	1.1	0.57052	0.999962			chr1	15847423 - 15848567	+		NonCoding
TC0100000094.mm.1	4.8	4.79	0.11	0.19	1.01	0.914539	0.999962			chr1	15853331 - 15856499	+		NonCoding
TC0100000095.mm.1	6.15	6.22	0.28	0.35	-1.05	0.635049	0.999962	Gm23259	predicted gene, 23259	chr1	15879530 - 15879832	+	ENSMUST00000158318	NonCoding
TC0100000096.mm.1	5.41	5.33	0.13	0.14	1.06	0.128121	0.999962	Gm7634	predicted gene 7634	chr1	16053335 - 16053906	+	XR_104530	NonCoding
TC0100000097.mm.1	8.13	8.38	0.14	0.15	-1.19	0.081505	0.999962	Rdh10	retinol dehydrogenase 10 (all-trans)	chr1	16105774 - 16133734	+	NM_133832; ENSMUST00000027053; ENSMUST00000152626; BC019796; OTTMUST00000062152; OTTMUST00000062153; uc007ajm.1	Complex
TC0100000098.mm.1	5.15	5.22	0.22	0.22	-1.05	0.691335	0.999962	Gm7568	predicted gene 7568; novel transcript	chr1	16253592 - 16267946	+	ENSMUST00000159190; ENSMUST00000160446; ENSMUST00000161626; OTTMUST00000086847; OTTMUST00000086848; OTTMUST00000086849	NonCoding
TC0100000099.mm.1	5.18	5	0.23	0.14	1.14	0.742694	0.999962			chr1	16618560 - 16621539	+		NonCoding
TC0100000100.mm.1	3.59	3.83	0.12	0.11	-1.18	0.030696	0.861168	D030040B21Rik	RIKEN cDNA D030040B21 gene	chr1	16657552 - 16662278	+	NR_037998; ENSMUST00000181371; uc029qna.1	NonCoding
TC0100000101.mm.1	7.57	7.66	0.15	0.09	-1.06	0.634807	0.999962	Tmem70	transmembrane protein 70	chr1	16665191 - 16678275	+	NM_026392; NM_027415; ENSMUST00000065373; ENSMUST00000176451; ENSMUST00000177501; ENSMUST00000177532; BC011320; OTTMUST00000110681; OTTMUST00000110682; OTTMUST00000110683; OTTMUST00000110684; uc007ajx.1; uc007ajy.1	Complex
TC0100000102.mm.1	5.21	5.3	0.21	0.3	-1.06	0.52382	0.999962			chr1	16686573 - 16687534	+		NonCoding
TC0100000103.mm.1	8.69	8.35	0.46	0.28	1.27	0.657636	0.999962	Ly96	lymphocyte antigen 96	chr1	16688456 - 16709605	+	NM_001159711; NM_016923; ENSMUST00000026881; BC116785; uc007ajz.2; uc011wim.1	Coding
TC0100000104.mm.1	6.4	6.41	0.08	0.12	-1.01	0.582402	0.999962			chr1	16767849 - 16768262	+		NonCoding
TC0100000105.mm.1	5.22	5.25	0.16	0.31	-1.02	0.586052	0.999962			chr1	16910954 - 16925015	+		NonCoding
TC0100000106.mm.1	3.57	3.57	0.17	0.24	1	0.491835	0.999962			chr1	16930970 - 16931796	+		NonCoding
TC0100000107.mm.1	4.77	4.9	0.18	0.2	-1.09	0.528258	0.999962			chr1	16994933 - 16997463	+		NonCoding
TC0100000108.mm.1	5.09	5.09	0.19	0.53	1	0.498242	0.999962			chr1	17098639 - 17100792	+		NonCoding
TC0100000109.mm.1	4.87	4.71	0.23	0.23	1.12	0.724723	0.999962	Gdap1	ganglioside-induced differentiation-associated-protein 1	chr1	17145362 - 17164271	+	NM_010267; ENSMUST00000026879; ENSMUST00000150457; BC048177; BC051135; OTTMUST00000053130; OTTMUST00000053131; uc007akb.2; uc007akc.2	Complex
TC0100000110.mm.1	3.87	3.75	0.19	0.41	1.09	0.723073	0.999962			chr1	17168405 - 17173103	+		NonCoding
TC0100000111.mm.1	6.39	6.45	0.29	0.43	-1.04	0.50417	0.999962	Gm25166	predicted gene, 25166	chr1	17520001 - 17520111	+	ENSMUST00000158909	NonCoding
TC0100000112.mm.1	7.11	7.56	0.3	0.19	-1.37	0.086047	0.999962	Pi15	peptidase inhibitor 15	chr1	17601901 - 17630939	+	NM_053191; ENSMUST00000088476; BC116705; uc007ake.2	Coding
TC0100000113.mm.1	5.76	5.88	0.08	0.08	-1.08	0.031973	0.869882	Crispld1	cysteine-rich secretory protein LCCL domain containing 1	chr1	17727045 - 17766344	+	NM_031402; ENSMUST00000095075; ENSMUST00000159958; ENSMUST00000160305; BC040768; OTTMUST00000073808; OTTMUST00000073809; OTTMUST00000073849; uc007akg.1; uc007akh.1	Coding
TC0100000114.mm.1	3.21	3.2	0.21	0.19	1.01	0.61958	0.999962			chr1	18134059 - 18144866	+		NonCoding
TC0100000115.mm.1	4.79	4.74	0.21	0.32	1.03	0.827822	0.999962	Tfap2d	transcription factor AP-2, delta	chr1	19103022 - 19166346	+	NM_153154; ENSMUST00000037294; ENSMUST00000149505; BC152324; OTTMUST00000065512; OTTMUST00000065513; uc007akp.1	Complex
TC0100000116.mm.1	5.3	5.21	0.19	0.33	1.07	0.809863	0.999962	Tfap2b	transcription factor AP-2 beta; transcription factor AP-2 beta (Tfap2b), transcript variant 1, mRNA.	chr1	19208914 - 19238845	+	NM_001025305; NM_001286340; NM_009334; ENSMUST00000027059; ENSMUST00000064976; uc007akq.1; uc007akr.1; uc007aks.1; uc007akt.1; uc007aku.1	Complex
TC0100000117.mm.1	3.29	3.18	0.18	0.28	1.08	0.929453	0.999962			chr1	19219254 - 19221242	+		NonCoding
TC0100000118.mm.1	10.15	9.72	0.42	0.68	1.34	0.844791	0.999962			chr1	19284789 - 19284836	+		NonCoding
TC0100000119.mm.1	4.04	3.92	0.14	0.18	1.09	0.621477	0.999962			chr1	19606084 - 19636878	+		NonCoding
TC0100000120.mm.1	3.45	3.45	0.16	0.26	1	0.929122	0.999962			chr1	19614269 - 19616767	+		NonCoding
TC0100000121.mm.1	4.7	4.69	0.22	0.33	1.01	0.416053	0.999962			chr1	19705326 - 19707331	+		NonCoding
TC0100000122.mm.1	5.31	5.4	0.25	0.18	-1.07	0.894682	0.999962			chr1	19965042 - 19967778	+		NonCoding
TC0100000123.mm.1	5.16	5.16	0.38	0.41	1	0.679173	0.999962			chr1	19974111 - 19979610	+		NonCoding
TC0100000124.mm.1	3.64	3.72	0.09	0.3	-1.06	0.195889	0.999962	4930486I03Rik	RIKEN cDNA 4930486I03 gene; Novel transcript	chr1	20356431 - 20392302	+	NR_045734; ENSMUST00000161509; OTTMUST00000064910; uc029qnd.1	NonCoding
TC0100000125.mm.1	4.42	4.46	0.18	0.18	-1.03	0.773918	0.999962	Mir206; Mir133b	microRNA 206; microRNA 133b	chr1	20669882 - 20684293	+	NR_029593; NR_029902; ENSMUST00000083546; ENSMUST00000083625; uc011win.1	Complex
TC0100000126.mm.1	5.73	6.02	0.33	0.44	-1.22	0.412471	0.999962			chr1	20714277 - 20714743	+		NonCoding
TC0100000127.mm.1	5.76	5.77	0.16	0.07	-1.01	0.713372	0.999962	Il17a	interleukin 17A	chr1	20730905 - 20734496	+	NM_010552; ENSMUST00000027061; BC119303; OTTMUST00000085210; uc007aky.1	Coding
TC0100000128.mm.1	5.38	5.47	0.13	0.22	-1.07	0.436638	0.999962			chr1	20803012 - 20803381	+		NonCoding
TC0100000129.mm.1	6.79	6.96	0.17	0.15	-1.13	0.361858	0.999962	Paqr8	progestin and adipoQ receptor family member VIII	chr1	20890622 - 20939649	+	NM_028829; ENSMUST00000068880; ENSMUST00000167119; BC059813; uc007ald.1; uc007ale.1	Complex
TC0100000130.mm.1	5.54	5.73	0.08	0.16	-1.15	0.078863	0.999962			chr1	20908828 - 20912060	+		NonCoding
TC0100000131.mm.1	7.35	7.48	0.29	0.27	-1.1	0.651207	0.999962	Efhc1	EF-hand domain (C-terminal) containing 1	chr1	20951626 - 20990841	+	NM_027974; ENSMUST00000038447; ENSMUST00000160782; OTTMUST00000074047; OTTMUST00000074048; uc007alf.2	Complex
TC0100000132.mm.1	5.38	5.38	0.24	0.12	1	0.518633	0.999962			chr1	21166498 - 21187627	+		NonCoding
TC0100000133.mm.1	7.24	7.43	0.08	0.05	-1.14	0.001901	0.423381	Tmem14a	transmembrane protein 14A	chr1	21218575 - 21230167	+	NM_029398; ENSMUST00000027064; ENSMUST00000027065; BC034768; BC060034; OTTMUST00000074039; OTTMUST00000074040; uc007ali.1; uc007alj.1	Coding
TC0100000134.mm.1	4.95	4.95	0.1	0.45	-1	0.429487	0.999962			chr1	21234722 - 21236821	+		NonCoding
TC0100000135.mm.1	9.28	9.2	0.26	0.25	1.06	0.725076	0.999962	Gsta3	glutathione S-transferase, alpha 3	chr1	21240585 - 21265575	+	NM_001077353; NM_001288617; NM_010356; ENSMUST00000027067; ENSMUST00000121676; ENSMUST00000124990; BC147272; OTTMUST00000065121; OTTMUST00000065122; OTTMUST00000065123; uc007alk.1; uc007all.1	Complex
TC0100000136.mm.1	6.84	6.69	0.34	0.31	1.11	0.960544	0.999962	LOC101056100	centrin-4-like	chr1	21272338 - 21273082	+	ENSMUST00000178379	Pseudogene
TC0100000137.mm.1	6.32	6.27	0.26	0.25	1.04	0.786761	0.999962	Khdc1a	KH domain containing 1A	chr1	21349641 - 21352200	+	NM_183322; ENSMUST00000088407; OTTMUST00000085058; uc007aln.1	Complex
TC0100000138.mm.1	5.76	5.69	0.36	0.28	1.05	0.9094	0.999962	Gm16329	predicted gene 16329; novel KH domain containing 1 pseudogene	chr1	21354005 - 21355116	+	ENSMUST00000148174; OTTMUST00000085063	Complex
[truncated: 65,791 more rows]
